# Supplementary material for: Host-microbe multiomic profiling identifies distinct COVID-19 immune dysregulation in solid organ transplant recipients
Source: Nat Commun. 2025 Jan 10;16:586. doi: 10.1038/s41467-025-55823-z (PMC11723965; doi:10.1038/s41467-025-55823-z)
Supplement: Supplementary file 10 — Source Data [file 41467_2025_55823_MOESM10_ESM.xlsx]

## Sheet: Fig 2
A				B				C
Transplant status (0 is control)	Viral log10(rpM + 1)			Transplant organ	Viral log10(rpM + 1)			Transplant status (0 is control)	Days post-admission	Viral log10(rpM + 1)
0	0.591271			Lung	3.57134			0	1	0.591271
0	0.0170333			Lung	1.55353			0	2	0.0170333
0	0			Lung	0.368018			0	2	0
0	0.468579			Kidney	5.47458			0	2	0.468579
1	3.57134			Lung	3.69324			1	2	3.57134
1	1.55353			Kidney	0.0124213			1	2	1.55353
0	0.482248			Kidney	4.64273			0	2	0.482248
0	1.14591			Heart	3.36973			0	2	1.14591
0	0			Kidney	0			0	2	0
0	3.84424			Liver	4.28592			0	7	0.572684
1	0.368018			Kidney	0.605025			0	14	0.903296
0	2.47748			Kidney	5.01333			0	2	3.84424
0	3.05001			Liver	4.69721			1	13	0
0	1.80978			Liver	0.261287			1	1	0.368018
0	1.20003			Liver	4.45885			0	2	2.47748
0	5.58165			Lung	1.43588			0	5	0.494422
1	5.47458			Liver	4.88899			0	2	3.05001
0	2.2809			Liver	1.87346			0	2	1.80978
1	3.69324			Lung	3.02766			0	3	1.96311
0	0			Lung	0			0	1	1.20003
1	0.0124213			Liver	1.58769			0	2	5.58165
0	1.50639			Kidney	4.15629			0	4	3.30286
0	2.83144			Lung	4.64062			1	2	5.47458
0	0.0130067			Lung	4.17586			1	14	1.9823
0	0.331861			Liver	0.249487			0	2	2.2809
0	1.0378			Kidney	4.1628			1	5	4.21217
0	1.68504			Kidney	4.36041			1	2	3.69324
1	4.64273			Kidney	2.23079			0	2	0
0	2.14316			Liver	0.117756			0	8	0.0732575
0	2.76218			Heart	2.8021			0	4	0.0594571
1	3.36973			Kidney	3.71289			1	5	0.528977
1	0			Heart	0			1	2	0.0124213
0	2.73426			Heart	1.56581			0	2	1.50639
1	4.28592			Liver	5.23683			0	5	0.294047
0	2.21686			Kidney	2.24947			0	1	2.83144
0	0.605305			Kidney	4.07404			0	1	0.0130067
0	0.763127			Liver	0			0	6	0.131128
1	0.605025			Lung	5.33311			0	15	0
0	4.7774			Lung	2.82843			0	9	2.39115
1	5.01333			Lung	0			0	2	0.331861
0	0.523946			Kidney	4.46093			0	2	1.0378
0	0.451159			Liver	1.09161			0	5	1.70066
0	2.54328			Kidney	2.43141			0	8	0
0	1.10147			Heart	0.672632			0	15	0
1	4.69721			Heart	0			0	30	0.37866
0	0.541579			Kidney	0.17728			0	2	1.68504
0	0			Kidney	2.25064			0	5	0
0	0			Kidney	0.376743			1	2	4.64273
1	0.261287			Kidney	3.24108			0	1	2.14316
1	4.45885			Kidney	3.3084			0	1	2.76218
0	0.0868888			Lung	2.8335			1	2	3.36973
0	1.07987			Lung	4.26181			1	18	3.79494
0	1.86755			Liver	2.62691			1	2	0
1	1.43588			Liver	1.9415			0	17	0.0374916
0	3.35233			Kidney	4.96437			0	30	0.244839
0	0.863981			Kidney	1.94144			0	1	2.73426
0	0.0750467			Kidney	0.920349			1	1	4.28592
0	0.843053			Lung	4.13237			0	29	0
0	1.55571			Kidney	0.565305			0	1	2.21686
0	1.86613			Kidney	2.04468			0	14	0.0375959
0	2.01106			Heart	4.43497			0	3	0.929523
1	4.88899			Liver	4.20586			0	1	0.605305
0	0.146896			Kidney	5.17611			0	2	0.739177
1	1.87346			Kidney	1.22599			0	1	0.763127
1	3.02766			Kidney	4.4097			1	7	1.69186
0	0			Kidney	0.0533124			1	4	2.42032
1	0			Kidney	4.65946			1	2	0.605025
0	1.11311			Lung	4.19405			1	15	0.251588
0	1.79307			Heart	2.80461			0	7	3.36978
1	1.58769							0	19	0.100176
0	2.66227							0	4	3.93141
0	0.345254							0	1	4.7774
0	3.37145							0	26	0.0496948
0	0							0	12	1.68086
1	4.15629							1	4	3.66574
0	2.58233							1	2	5.01333
0	0.541814							0	30	2.8758
0	3.13437							0	2	0.523946
1	4.64062							0	1	0.451159
1	4.17586							0	1	2.54328
1	0.249487							0	2	1.10147
0	0.720855							0	4	0
0	0.554499							1	2	4.69721
0	0.0413927							0	0	0.541579
1	4.1628							0	7	3.49288
0	0.085032							0	14	0.110431
0	1.41112							0	8	0
1	4.36041							0	4	0
1	2.23079							0	2	0
1	0.117756							0	3	0
0	0							1	2	0.261287
0	1.48339							1	5	0.0405715
0	2.0502							1	15	2.2377
0	3.71797							1	8	4.61999
1	2.8021							1	4	0
0	2.94162							1	1	4.45885
1	3.71289							0	2	0.0868888
0	0.193246							0	7	0.0269696
1	0							0	14	0.0407776
0	1.43573							0	5	0.218506
0	0.14157							0	0	1.07987
1	1.56581							0	1	1.86755
0	2.14179							1	4	2.03327
0	3.223							1	8	1.09285
0	2.27459							1	2	1.43588
1	5.23683							0	7	1.61559
0	0							0	1	3.35233
1	2.24947							0	7	2.03396
1	4.07404							0	4	2.43676
1	0							0	2	0.863981
1	5.33311							0	1	0.0750467
1	2.82843							0	2	0.843053
1	0							0	1	1.55571
0	0							0	3	2.5541
1	4.46093							0	8	0.822709
1	1.09161							0	2	1.86613
1	2.43141							0	4	1.89465
1	0.672632							0	1	2.01106
0	3.13677							0	3	0.0293691
0	3.0032							1	1	4.88899
0	3.06042							0	1	0.146896
0	0							0	8	0.0338119
0	0.99076							0	5	0
1	0							1	8	0
0	0							1	30	0
1	0.17728							1	6	0
1	2.25064							1	20	0.0530648
1	0.376743							1	1	1.87346
0	0.00953514							1	1	3.02766
0	0.0685344							1	5	3.73145
0	0.769853							1	6	1.47027
0	0.010988							0	30	1.23214
0	4.83926							0	16	1.90008
0	0.0986748							0	9	0.57002
0	0.213135							0	2	0
0	3.79378							0	16	0.138611
0	0.885553							0	5	0.0857572
0	4.04809							1	2	0
0	0.173478							1	7	0
0	2.99616							0	2	1.11311
0	0							0	2	1.79307
0	0.401086							0	15	0
0	0							0	29	0
0	0.133025							1	8	0
0	1.04331							1	5	0.126759
1	3.24108							1	1	1.58769
0	0.333508							0	5	1.04537
0	3.2285							0	1	2.66227
1	3.3084							0	9	0.60939
1	2.8335							0	30	0
1	4.26181							0	2	0.345254
0	0.859053							0	6	0.176091
1	2.62691							0	16	0
0	0.839785							0	5	0.639176
0	0.225097							0	15	0.186155
1	1.9415							0	8	0.0173545
1	4.96437							0	1	3.37145
1	1.94144							0	29	0
0	1.09624							0	17	0.994244
1	0.920349							0	3	0
1	4.13237							0	7	1.56298
0	0.572362							1	2	4.15629
0	0.175818							1	16	0.0690958
0	0.416641							1	16	3.08331
0	0.7348							1	9	1.0348
0	0.972583							1	6	3.14563
0	0.662685							0	1	2.58233
0	0.508217							0	2	0.541814
0	0.880308							0	5	0.628389
0	1.4388							0	30	0.177322
0	1.3258							0	17	0.272492
0	3.76564							0	9	0.01288
0	0.0918092							0	2	3.13437
0	1.43625							1	6	2.30321
0	0.705865							1	8	3.75378
0	0.123408							1	29	0.300946
0	0.16836							1	15	1.8737
0	0							1	22	0.83667
0	0.679222							1	2	4.64062
0	0.125583							1	1	4.17586
0	1.05224							1	10	5.72236
0	0.528451							1	30	0.607191
1	0.565305							1	7	5.49622
0	0.450249							1	24	1.36468
0	5.61129							1	16	2.68475
1	2.04468							0	4	1.61802
1	4.43497							0	16	1.08436
0	0							0	9	0.0848716
0	0.262416							0	23	0
0	0							0	5	0.641371
1	4.20586							1	17	0.622812
0	0.237128							1	24	0
1	5.17611							1	3	0.249487
0	1.3751							1	10	0
0	1.02582							0	8	0.280319
0	3.78255							0	5	0.140858
0	2.66965							0	2	0.720855
1	1.22599							0	30	0
1	4.4097							0	3	0.554499
1	0.0533124							0	24	0.0520282
0	1.72273							0	8	0.155972
1	4.65946							0	6	0.168255
0	1.61218							0	5	0.0728754
1	4.19405							0	13	0.152497
1	2.80461							0	7	0.0189709
0	3.16479							0	3	0.0413927
								1	2	4.1628
								1	8	1.92926
								1	16	0.0817323
								1	5	2.37239
								0	7	0.152052
								0	1	0.085032
								0	10	0.424482
								0	2	1.41112
								0	4	0.629439
								1	2	4.36041
								1	5	3.04032
								1	8	2.41377
								1	7	0.202676
								1	1	2.23079
								1	4	0.166657
								1	2	0.117756
								0	2	0
								0	8	0.111857
								0	4	0
								0	26	0.0221652
								0	15	0.424882
								0	2	1.48339
								0	15	0.516665
								0	2	2.0502
								0	24	0.629718
								0	9	0.667143
								0	6	0
								0	24	0.278302
								0	7	0.978234
								0	3	3.71797
								0	17	1.51391
								0	10	0.20326
								1	9	4.67508
								1	5	2.40873
								1	16	0.187317
								1	2	2.8021
								0	14	0.916195
								0	30	0.524932
								0	9	0.691384
								0	2	2.94162
								0	6	0.327376
								0	25	0.0413927
								1	5	0.170436
								1	8	1.1715
								1	2	3.71289
								0	5	0.187659
								0	2	0.193246
								1	2	0
								1	5	2.85524
								0	4	1.038
								0	2	1.43573
								0	5	0.688988
								0	10	0.0931772
								0	3	0.14157
								1	2	1.56581
								1	4	0.0522046
								0	1	2.14179
								0	4	0.565011
								0	7	0.160925
								0	2	3.223
								0	22	0.0409636
								0	5	1.86998
								0	18	0.0869499
								0	17	0.115018
								0	9	0
								0	2	2.27459
								0	6	0.499865
								1	1	5.23683
								1	5	4.47957
								0	5	0.541689
								0	23	0
								0	1	0
								0	9	0.0934217
								0	16	0
								1	1	2.24947
								1	1	4.07404
								1	9	2.05515
								1	2	0
								1	14	0.329527
								1	8	2.75566
								1	21	4.02016
								1	14	4.57296
								1	2	5.33311
								1	25	1.08308
								1	5	4.43539
								1	26	5.19939
								1	3	2.82843
								1	7	2.31672
								1	2	0
								1	9	2.35361
								1	8	1.67025
								0	2	0
								0	9	1.18468
								0	6	0.445058
								1	6	2.24627
								1	2	4.46093
								1	9	0.330781
								1	2	1.09161
								1	2	2.43141
								1	6	0.0454696
								1	2	0.672632
								1	6	0.0279163
								0	18	3.28052
								0	10	2.21164
								0	3	3.13677
								0	7	0
								0	24	0.998876
								0	6	1.02221
								0	2	3.0032
								0	9	0.0826471
								0	2	3.06042
								0	6	2.30151
								0	16	0
								0	2	0
								0	23	0.0529441
								0	9	1.84073
								0	6	0
								0	1	0.99076
								1	2	0
								0	6	0
								0	2	0
								0	9	0
								0	16	0
								1	2	0.17728
								1	6	3.83595
								1	7	1.75691
								1	3	2.25064
								1	24	0.417756
								1	23	0.0362629
								1	2	0.376743
								0	2	0.00953514
								0	9	0.403619
								0	2	0.0685344
								0	10	0.338412
								0	3	0.769853
								0	8	1.54847
								0	6	0.0797873
								0	2	0.010988
								0	2	4.83926
								0	7	4.08234
								0	9	2.03515
								0	9	0.0579578
								0	2	0.0986748
								0	2	0.213135
								0	5	0.129794
								0	9	0
								0	3	3.79378
								0	6	0.309669
								0	10	0
								0	2	0.885553
								0	5	1.58144
								0	5	1.54887
								0	1	4.04809
								0	6	0
								0	10	0
								0	2	0.173478
								0	7	1.28556
								0	23	0
								0	15	0.0555644
								0	2	2.99616
								0	4	1.79425
								0	6	1.07289
								0	8	0.29575
								0	3	0
								0	6	1.83624
								0	2	0.401086
								0	9	0.120077
								0	16	0.101104
								0	5	1.46705
								0	8	0.50796
								0	1	0
								0	15	0.623606
								0	8	0
								0	30	0
								0	5	0.274158
								0	22	0.610434
								0	1	0.133025
								0	5	2.50521
								0	1	1.04331
								1	5	0.036447
								1	1	3.24108
								1	8	3.00235
								1	5	0.518687
								1	15	1.92483
								1	22	0.0606768
								0	1	0.333508
								0	5	3.1876
								0	8	1.50423
								0	1	3.2285
								0	15	0.100964
								1	10	1.89472
								1	7	0.147623
								1	17	0.0538642
								1	3	3.3084
								1	1	2.8335
								1	9	3.63098
								1	30	0.303308
								1	2	4.26181
								0	5	0.173585
								0	22	0.0190845
								0	29	0
								0	8	0.157857
								0	1	0.859053
								0	15	0.185829
								1	1	2.62691
								0	2	0.839785
								0	8	1.26436
								0	1	0.225097
								0	15	0
								0	5	2.36106
								0	23	0
								1	1	1.9415
								1	1	4.96437
								1	5	2.04075
								1	1	1.94144
								0	1	1.09624
								0	3	0.342169
								1	7	0.0381844
								1	21	0
								1	28	0.0235053
								1	2	0.920349
								1	3	0.776823
								1	2	4.13237
								1	4	4.40355
								1	7	4.58012
								0	6	0.169232
								0	9	0.845707
								0	2	0.572362
								0	1	0.175818
								0	6	1.01832
								0	16	0.603111
								0	2	0.416641
								0	9	0.728751
								0	5	0.0501436
								0	1	0.7348
								0	30	0.050272
								0	4	0.481454
								0	2	0.972583
								0	2	0.662685
								0	2	0.508217
								0	6	0.107784
								0	16	1.27814
								0	8	0.0545635
								0	1	0.880308
								0	16	3.20107
								0	23	2.12384
								0	30	0.648513
								0	9	1.70663
								0	7	1.37596
								0	2	1.4388
								0	23	0.278069
								0	9	0.0888022
								0	2	1.3258
								0	6	0.217085
								0	4	0.0388754
								0	2	3.76564
								0	16	0.0274506
								0	10	0.411759
								0	24	0
								0	3	0.0918092
								0	7	0.640353
								0	17	0.0215647
								0	1	1.43625
								0	15	0.263813
								0	23	0.0177871
								0	5	0.022029
								0	2	0.705865
								0	9	0.0200922
								0	16	0
								0	1	0.123408
								0	7	1.33611
								0	21	0.014208
								0	28	1.19798
								0	0	0.16836
								0	4	0.0750732
								0	2	0
								0	4	0.266686
								0	4	0.982148
								0	2	0.679222
								0	1	0.125583
								0	4	1.63096
								0	2	1.05224
								0	4	0.528451
								1	2	0.565305
								1	6	0.468345
								0	3	0.450249
								0	7	4.3704
								0	3	5.61129
								0	18	2.61546
								0	10	4.68974
								1	4	2.04468
								1	5	4.43497
								0	6	0
								1	9	0.196541
								0	2	0.262416
								0	4	0.139732
								0	3	0
								1	3	4.20586
								1	10	2.02967
								0	4	0.237128
								1	2	5.17611
								0	1	1.3751
								0	6	2.89729
								0	1	1.02582
								0	10	2.767
								0	7	0
								0	3	3.78255
								0	4	2.66965
								1	2	1.22599
								1	8	2.98451
								1	1	4.4097
								1	4	4.7481
								1	1	0.0533124
								1	3	0.0143314
								0	2	1.72273
								0	5	0.822276
								1	0	4.65946
								1	8	0
								1	5	4.36345
								0	0	1.61218
								1	1	4.19405
								1	7	5.5137
								1	19	1.60753
								1	14	2.50234
								1	3	4.43497
								1	1	2.80461
								0	1	3.16479

## Sheet: Fig3
A					B					C				D
Cell type	Z-score	P-value			Transplant status (0 is control)	B Cell (Plasmablast) frequency	CD8+ T Cell (EMRA CD57low) frequency			Transplant status (0 is control)	Spike IgG AUC			Transplant status (0 is control)	Spike IgG AUC	Event date
B Cell (CD27+ switched memory)	-1.12161	0.0120891			1	0.444913	0.583103			1	289.3			0	42866	16
B Cell (Plasmablast)	-1.81008	5.01048e-06			1	0.0653752	1.73496			1	1			0	1	2
B Cell (transitional)	-2.03112	0.000424878			1	0.030377	0.0322521			1	197690			1	17.41	5
CD4+ T Cell (EM CD57hi)	0.965046	0.0348722			1	0.0367047	0.0380642			1	9200			0	1	9
CD4+ T Cell (EMRA CD57hi)	1.80753	0.000302628			1	0.568066	2.57708			1	1			0	4253	8
CD4+ T Cell (EMRA CD57low)	1.48584	0.000538992			1	0.348253	0.227821			1	1			0	11879	5
CD8+ T Cell (EMRA CD57hi)	0.999245	0.0277875			1	0.0741393	2.19801			1	5006			1	9.115	1
CD8+ T Cell (EMRA CD57low)	1.65064	0.000137828			1	0.215695	0.35763			1	1			0	24.77	1
Monocytes (CD14+CD16+)	1.1272	0.0106008			1	0	0			1	1			0	7215	5
Monocytes (CD14-CD16+)	1.16567	0.0287457			1	0.221101	2.00326			1	1			0	1	6
NK Cell (CD56hi CD16low)	0.908124	0.0404597			1	0	0.736313			1	21.38			1	1	2
					1	0.26178	0.61082			1	9.115			0	22857	2
					1	0.0445695	1.97777			1	1754			0	2729	2
					1	0	1.86067			1	1			0	1	5
					1	0.0306843	0.583001			1	277.3			0	2404	4
					1	0.0407073	0.180639			1	772.7			0	1	1
					1	0.357115	0.518589			1	1			0	305.3	1
					1	0.272469	1.93789			1	1			0	7400	9
					1	0.976275	1.27856			1	97.86			1	21.38	2
					1	0.0825464	2.07026			1	426			1	15.04	1
					1	0.00934507	0.65104			1	15.04			1	41.75	5
					1	0.0672519	0.637076			1	1			0	12334	3
					1	0.0971685	0.989175			1	29309			0	45640	9
					1	0	0.252075			1	118.2			0	7081	2
					1	0.167777	1.0833			1	74.54			0	323.8	2
					1	0.0323301	0.759362			1	13.17			0	32549	5
					1	0.133557	0.0369128			1	1			0	1	1
					1	0	0.0365631			1	243.8			1	328.6	6
					1	0	0.0751383			1	71.16			0	1	15
					1	0.0340973	0.0459572			1	110.7			0	4793	6
					1	0.399368	0.0383115			1	1			1	71.16	3
					1	1.3026	0.0276925			1	6000			0	5954	7
					1	0.0369459	3.74665			1	1			0	9245	2
					1	0.0393575	0.183504			1	1			0	579.1	2
					1	0.355255	0.38588			1	289.5			1	11656	24
					1	0.31315	0.513856			1	1			1	2477	17
					1	0.690905	2.06705			1	4388			1	1	5
					1	2.04448	1.17861			1	1.375			1	1	11
					1	1.01434	0.462344			1	474			0	3720	9
					1	0.00620606	0.124121			1	3.947			0	14579	7
					1	0.0125574	1.52223			1	14.94			1	2098	7
					1	0.254553	0.973793			1	1			1	29309	1
					1	0.112296	1.18743			1	134.3			0	22339	2
					1	0.19067	1.09783			1	459			0	41814	5
					1	0.0155047	1.19386			1	12.92			0	16.76	3
					1	0.238733	2.40507			1	19.24			1	2.563	10
					1	1.97798	4.29137			1	80.09			1	277.3	2
					1	0.0320108	2.53358			1	22.7			1	14621	8
					1	0.0894968	5.23212			1	17546			0	9074	1
					1	0	4.53038			1	3.181			1	1	8
					1	0	5.15494			1	43.03			0	1	1
					1	0.334183	1.41532			1	1701			0	1	2
					1	0.128824	19.372			1	4996			0	2747	2
					1	0	0.401878			1	38.77			0	29032	6
					1	0.0192843	0.0443252			1	1			0	1946	2
					1	0.0262702	0.121593			1	2879			0	107.7	0
					0	0.373918	0.0696003			1	326.3			0	914	2
					0	0	0			1	3503			0	10669	9
					0	0.0737768	1.11056			1	1			0	41.02	3
					0	0.477867	0.346335			1	245.2			0	12048	7
					0	0	0.233532			1	590.3			0	1	1
					0	0.692325	1.10971			1	132.5			0	5606	2
					0	0.0518773	0.153256			1	1			0	19012	5
					0	0.844052	0.365658			1	1682			1	426	1
					0	1.1781	0.692084			1	1			1	32678	9
					0	0.804804	1.33181			1	11.72			0	101.9	1
					0	0.267633	0.545052			1	1			0	6383	1
					0	0.425106	0.10727			1	1			0	499.8	1
					0	1.01848	0.378292			1	194.6			0	43636	2
					0	0.0928113	0.366826			1	1			1	11304	6
					0	0.0256378	0			1	1			1	19335	8
					0	0.405387	0.823918			1	1			0	1	1
					0	1.68483	0.0499578			1	7244			0	48874	8
					0	0.187676	0			1	1			1	35825	16
					0	0.139693	0.208808			1	1			0	12714	5
					0	0.0756573	0.00630477			1	1			1	11416	6
					0	0.471698	0			0	1			1	1	9
					0	0.0189164	0.18933			0	9074			0	20492	8
					0	0.598506	0.546343			0	1			0	42423	5
					0	0.381568	0.165741			0	1			0	5.871	2
					0	0.132311	0.0466981			0	1			1	1	7
					0	1.17539	0.264504			0	4.963			0	1	3
					0	0.274747	0.583189			0	8.673			0	4106	2
					0	0.396794	0.369294			0	323.8			0	36795	10
					0	0.203499	0.104215			0	6468			1	74.54	2
					0	1.00976	0			0	499.8			0	11634	9
					0	0.837705	0.233739			0	326.1			0	799.9	4
					0	1.0046	0.417497			0	1			0	27336	9
					0	0.688188	0			0	1			0	9278	5
					0	0.189526	0.285691			0	1			0	16314	17
					0	0.0588351	0.137282			0	107.7			1	1	2
					0	2.42587	0.577369			0	192.6			0	828.9	2
					0	0.117439	0			0	1741			0	2674	9
					0	2.61438	0.653595			0	305.3			0	43972	14
					0	0.0180543	0.00300906			0	99.46			1	118.2	2
					0	0.377834	0.878114			0	8736			0	73341	4
					0	2.27832	0.471321			0	14501			1	1	2
					0	4.48	0			0	2325			0	12163	7
					0	0.260479	1.36843			0	3498			0	8975	1
					0	0.857229	0.58431			0	9245			0	4.106	1
					0	0.425862	0.287083			0	16.76			0	1056	2
					0	0.823344	1.04841			0	2879			0	170.7	1
					0	1.6569	1.00374			0	22857			0	236.8	0
					0	1.94458	0.0987765			0	828.9			0	1	2
					0	0	0.123186			0	579.1			0	33.25	6
					0	0.138125	0.186528			0	41.02			0	58435	8
					0	0.154196	0.246809			0	20436			1	4886	6
					0	5.00645	0.148369			0	28545			0	80617	2
					0	1.15482	0.797929			0	2729			0	1	1
					0	0.0587331	0.858547			0	612.1			0	127.4	2
					0	0.368517	0.256022			0	377.1			0	595.2	7
					0	0.736072	3.36307			0	16.46			0	26607	4
					0	0.254777	0			0	1			0	14512	7
					0	0.656285	0.221505			0	204.8			0	5670	30
					0	0	1.4534			0	23.64			1	134.3	2
					0	3.97214	0.3854			0	1			0	6673	3
					0	0.0650022	0.138868			0	131.4			0	39563	9
					0	0.960774	0.223307			0	6713			0	39489	16
					0	0.156171	0.30557			0	28.66			0	15.36	5
					0	0.00541746	0.125018			0	1			1	626.1	4
					0	0.190834	0.231478			0	394.6			0	2127	30
					0	0	0.276787			0	1397			0	3835	24
					0	0.0947288	0.966681			0	1			0	33931	6
					0	0.170628	0.474287			0	5201			1	1	8
					0	0.882731	0.46548			0	2.774			1	1	2
					0	1.85185	1.85185			0	1			0	9300	8
					0	0.367467	0.0516485			0	396.1			1	18401	5
					0	3.58476	0			0	1883			0	4413	6
					0	0.0833443	0.00940079			0	18310			0	663.7	3
					0	1.05018	0			0	1858			1	23487	8
					0	0.166554	0.0539408			0	222			0	7072	17
					0	0.425671	0.202527			0	1649			0	3199	2
					0	0.309973	0.057156			0	68.5			0	3598	6
					0	0.377775	0.131485			0	556.6			1	18383	30
					0	0.347945	0.756727			0	1			0	23719	23
					0	0	0.5496			0	1			0	394.6	2
					0	0.766871	0.0383436			0	1			0	24.2	2
					0	0.300436	0.137927			0	6383			1	590.3	1
					0	0.884956	1.76991			0	914			0	10170	9
					0	1.17791	0.520097			0	5.871			0	421.5	3
					0	1.32139	0.381776			0	553.8			0	7576	18
					0	0.0774335	0.283923			0	1251			0	18756	30
					0	0.103548	0.00602023			0	24.77			0	3446	6
					0	0.0700669	0.203831			0	11475			0	1858	1
					0	0.203931	0.222618			0	1056			0	28545	2
					0	1.21597	0.2327			0	232			1	16412	20
					0	1.1839	0.431714			0	154.8			0	2953	14
					0	0.0137623	0.616801			0	27245			0	2343	29
					0	0	0			0	421.5			1	1	4
					0	0.142706	0.960713			0	2055			1	1	3
					0	1.49813	0.390796			0	7194			0	53746	30
					0	0.733794	3.58829			0	277.6			1	1629	7
					0	0.239776	0.58612			0	663.7			0	37505	5
					0	0.27308	0.718253			0	11.17			1	3545	10
					0	0.36995	0.132356			0	1872			1	2328	17
					0	0.916525	1.46205			0	1.111			1	1376	24
					0	0.401788	0.328489			0	634.9			1	11341	4
					0	1.9234	2.36175			0	1			0	9316	9
					0	0.226873	0.209053			0	192.3			1	19547	7
					0	1.36789	0.18465			0	113.2			0	3498	1
					0	0.31714	0.298382			0	80617			0	69243	15
					0	1.41555	0			0	1			0	52848	8
					0	0.0357469	3.89774			0	1			0	7602	6
					0	0.953166	0.280396			0	856.9			0	377.1	2
					0	0.16302	0.440077			0	1			0	72304	22
					0	0.164398	0.138498			0	105.9			0	1	2
					0	0.425784	1.10151			0	2504			1	1754	2
					0	0.0939278	0.147279			0	1			0	15930	16
					0	0.0290679	0.293909			0	8975			0	11291	30
					0	0.119147	0.0696551			0	1			0	1872	7
					0	0.0758455	0.349549			0	101.9			1	28960	15
										0	1			0	27996	5
										0	4.106			1	289.3	2
										0	1			0	5840	5
										0	178.6			0	3475	1
										0	1			1	3379	7
										0	9278			0	35373	16
										0	24.2			0	9278	1
										0	236.8			1	1701	2
										0	1			1	9.194	5
										0	43636			0	131.4	1
										0	420.5			1	1	2
										0	4106			1	1858	5
										0	2642			0	17163	8
										0	5606			1	99.19	5
										0	3199			1	97.86	1
										0	9421			0	22374	8
										0	127.4			0	5279	5
										0	1			0	1	8
										0	2987			0	1	15
										0	1			0	6713	3
										0	3.7			1	15632	16
										0	1131			0	3509	28
										0	351			0	3992	23
										0	1			0	351	2
										0	5077			0	3527	19
										0	20.56			0	7123	4
										0	1196			1	194.6	5
										0	746.2			0	1	5
										0	1			0	1	1
										0	1			0	6278	4
										0	792.8			1	1	2
										0	19.22			0	1	1
										0	454.3			1	3231	30
										0	1320			1	1890	9
										0	20723			0	2977	30
										0	2747			0	45.08	3
										0	12771			1	273	9
										0	4582			0	5690	13
										0	3475			0	5973	7
										0	2753			1	6673	23
										0	29126			1	2292	15
										0	2.3			1	1721	22
										0	1409			1	198.6	6
										0	437.9			1	1	2
										0	13360			0	8.673	2
										0	7081			1	3888	7
										0	1946			0	990.8	6
										0	170.7			0	5332	7
										0	1			0	29126	1
										0	881.5			0	1950	4
										0	4036			1	5469	4
										0	529.4			1	6000	1
										0	2956			0	309.5	5
										0	212.9			0	792.8	1
										0	22339			0	28.66	2
										0	12334			1	1746	29
										0	1.129			0	5472	14
										0	1			0	12771	4
														1	1143	8
														0	11020	17
														0	4731	9
														1	13.17	2
														0	2504	2
														1	45.39	5
														0	192.6	2
														0	1	1
														1	637.5	5
														0	25217	23
														1	4388	1
														1	1	5
														1	1.375	2
														0	16707	29
														1	3673	16
														0	5201	2
														1	1	8
														1	110.7	2
														0	57010	5
														0	19.41	3
														1	1574	8
														0	29984	15
														1	1	0
														1	14.53	5
														1	897.8	8
														1	1466	9
														1	3.181	2
														0	78650	8
														0	7294	29
														0	16.46	2
														0	542.5	8
														1	541.6	8
														0	20436	1
														0	1320	9
														1	4996	2
														0	10823	22
														0	3051	4
														1	7952	14
														0	15319	26
														0	10346	10
														0	8357	14
														0	529.4	1
														1	1	1
														0	9185	23
														0	11125	9
														1	23504	6
														0	1	4
														0	15041	5
														0	8736	2
														0	13453	16
														1	5794	9
														0	7853	30
														0	2620	5
														0	1	4
														0	9167	25
														0	4036	2
														0	1	2
														0	420.5	2
														0	8850	4
														1	2667	5
														0	11902	8
														1	80.09	2
														0	4646	6
														0	14428	15
														0	7599	15
														0	8376	5
														0	204.8	2
														1	75.44	5
														0	1251	2
														1	1682	1
														0	9.486	4
														1	474	2
														0	12615	6
														1	772.7	2
														1	511.3	15
														0	856.9	2
														0	1724	5
														0	1397	2
														1	4.302	6
														0	10463	9
														1	50.77	8
														0	33424	5
														0	113.2	2
														0	1	4
														0	881.5	3
														0	2987	1
														1	1	6
														1	1	2
														0	1	1
														0	3830	15
														0	1131	1
														0	1	2
														0	1	2
														0	77.71	3
														0	2689	24
														1	1	2
														0	1852	8
														0	36861	8
														0	27273	15
														0	2196	5
														1	776.6	5
														0	154.4	8
														0	4664	3
														0	2831	7
														0	2597	5
														1	1711	5
														0	4.963	2
														0	11992	9
														1	7783	8
														0	6141	4
														0	16662	7
														0	414	4
														0	917.3	7
														1	1	5
														0	232	2
														0	1883	2
														1	2325	24
														0	23.64	1
														1	1	1
														0	1552	7
														0	33530	5
														0	1.129	1
														0	161329	16
														1	539.4	16
														0	47.35	5
														1	144.7	7
														1	21.47	5
														0	2956	1
														1	243.8	2
														0	634.9	1
														1	4127	16
														1	4060	30
														0	20.56	1
														1	14.94	2
														1	1	2
														0	3731	6
														0	163668	9
														0	21800	17
														0	131903	23
														1	429.8	10
														1	1	4
														0	19.22	1
														0	19366	16
														0	38951	30
														0	14501	2
														0	3.7	2
														0	2325	4
														0	332.6	6
														0	23016	6
														0	46651	9
														0	41348	3
														0	553.8	1
														0	45682	23
														1	19.24	1
														0	277.6	3
														0	222	2
														0	50368	16
														0	19305	9
														0	77.46	2
														1	3985	26
														0	5.1	1
														1	1099	15
														1	64.02	8
														0	212.9	1
														1	16705	7
														1	1	1
														1	17546	3
														0	1	3
														0	4547	15
														0	393.5	5
														0	1	1
														0	6877	29
														1	1	1
														0	1638	8
														0	1320	2
														0	11439	22
														1	1	3
														1	1	4
														1	48.81	3
														0	5235	10
														0	4764	5
														0	1	2
														0	1.111	6
														1	1432	10
														1	29851	9
														1	215.5	6
														0	21788	30
														0	2055	3
														0	15.4	7
														0	1055	18
														0	1409	1
														1	43.03	2
														0	33308	9
														0	437.9	1
														0	27389	5
														1	459	1
														0	11.17	3
														1	1622	6
														0	27383	8
														0	6136	12
														0	6751	19
														1	38.77	2
														0	72.34	7
														1	11.72	2
														0	6388	26
														0	17683	16
														1	289.5	2
														1	11179	6
														1	362.6	5
														0	99.46	2
														0	25148	23
														0	20723	2
														0	1	4
														0	31830	16
														0	27.81	10
														0	7194	4
														0	1	1
														1	5634	16
														0	19702	6
														1	161.9	9
														1	16.53	5
														1	817	21
														0	1	1
														1	3.947	2
														0	10535	9
														1	10.48	5
														0	6091	6
														1	848.5	25
														0	141.5	4
														1	142.3	8
														0	3598	7
														1	12.92	1
														0	1679	5
														0	154.8	2
														0	556.6	2
														1	22.7	2
														0	2753	2
														0	1649	2
														0	192.4	5
														0	3593	15
														0	18760	18
														0	821.1	6
														0	18413	29
														0	2.774	2
														1	197690	2
														0	68.5	3
														0	2569	29
														0	2145	9
														1	1	1
														0	5816	10
														0	37487	6
														0	13122	15
														0	11475	2
														0	9628	22
														0	2.3	0
														1	384.5	8
														1	9935	15
														1	245.2	2
														1	1	2
														1	7805	21
														1	4249	5
														1	9935	22
														0	22262	24
														0	715.7	5
														1	4249	6
														0	13360	2
														1	132.5	1
														1	9200	1
														1	6070	27
														1	5383	13
														0	746.2	3
														1	1	18
														1	1	5
														0	21297	9
														1	6161	7
														0	12279	18
														0	1	2
														0	27245	1
														1	1	2
														0	29331	6
														0	18828	10
														1	126.3	2
														1	92188	10
														1	10630	8
														0	23861	7
														0	1	1
														1	3089	6
														1	3503	2
														1	1	2
														0	4582	2
														1	2879	2
														0	105.9	2
														1	4458	23
														0	158.3	5
														1	1	2
														0	1	2
														0	15191	8
														0	1	2
														0	1692	30
														0	1	4
														1	713.9	15
														1	661.2	22
														1	1	1
														0	1	7
														0	201.2	15
														0	396.1	2
														0	2642	4
														0	326.1	2
														0	2030	6
														0	1	5
														0	2879	3
														0	3349	30
														0	701.2	23
														0	612.1	2
														0	1	1
														1	21399	19
														1	8648	4
														1	1	4
														1	4751	24
														0	489.2	17
														1	16589	14
														0	178.6	1
														1	1	3
														0	5657	16
														0	1	1
														0	2817	30
														1	1106	7
														0	4101	7
														1	7244	1
														1	1	2
														1	2428	7
														0	7998	24
														0	5315	23
														1	326.3	3
														1	5006	2
														0	1	3
														1	1	1
														1	6981	5
														0	9586	10
														0	6468	2
														0	1	3
														0	1255	10
														1	1	14
														0	3951	8
														0	9288	6
														0	23163	6
														1	1	2
														0	5077	1
														0	192.3	1
														0	3361	5
														0	368.2	7
														0	454.3	2
														0	6144	10
														0	13168	9
														0	9641	16
														0	18310	2
														0	1242	7
														0	1196	2
														0	16330	23
														0	3320	4
														0	1780	5
														0	9421	1
														0	1	3
														0	1741	2
														0	19587	15
														0	5051	8
														0	12308	29
														0	2560	14
														0	605.8	8
														0	24987	8
														0	467.7	6

## Sheet: Fig 4
A					B					C
Cytokine	Slope	P-value	Adjusted P-value		Transplant status (0 is control)	CX3CL1 protein expression	IFNG protein expression			Transplant group	Days post-admission	CXCL11 protein expression
CXCL8	-0.319483	0.019197	0.076788		0	0.45494	0.518475			Control	1	0.215395
VEGFA	0.157722	0.249724	0.446316		0	-0.976977	-0.630595			Control	5	0.184323
CD8A	0.283555	0.0379124	0.119587		0	-1.34734	0.0778543			Control	2	-0.933824
CCL7	-0.251662	0.0656884	0.177995		1	-0.289563	1.29154			Control	2	-0.614865
GDNF	0.0186836	0.891693	0.948129		1	-0.717713	0.52332			Transplant	2	-0.119205
CDCP1	-0.276885	0.0427097	0.119587		1	0.467793	0.102037			Transplant	5	0.336691
CD244	0.19737	0.149444	0.321879		0	-0.409913	-0.0575204			Transplant	7	0.406518
IL7	-0.0427631	0.755288	0.855387		0	-1.05372	0.792167			Transplant	2	0.0966734
TNFRSF11B	-0.000317857	0.998152	0.998541		0	-0.436377	-0.763635			Transplant	5	-1.33526
TGFB1	-0.224897	0.100255	0.236882		0	-0.208042	-0.434665			Transplant	2	0.243012
PLAU	-0.175047	0.201295	0.40259		1	-0.623383	0.0707841			Control	2	-0.459916
IL6	-0.0956017	0.48576	0.63756		0	-0.0455688	0.467591			Control	2	1.08914
IL17C	0.500407	0.000216239	0.00181641		0	-1.46562	-1.20193			Control	2	-1.17637
CCL2	0.066735	0.626639	0.762865		0	-1.30021	0.0631831			Control	7	-0.86803
IL17A	-0.12939	0.347797	0.522857		0	0.0300764	2.61983			Control	14	-0.27049
CXCL11	-0.303964	0.0259663	0.0908822		0	-0.858088	-0.215975			Control	2	-0.339643
AXIN1	-0.0333934	0.807715	0.892738		1	-0.122858	0.0296943			Transplant	1	-1.47993
TNFSF10	0.122334	0.372247	0.548575		1	-0.136694	-1.98951			Transplant	7	-1.80502
IL20RA	0.100471	0.463797	0.63756		0	-1.57624	-1.36302			Transplant	13	-1.94402
CXCL9	-0.310216	0.0230258	0.0879167		0	-1.63011	0.434859			Transplant	21	-1.13774
CST5	0.698103	1.65536269800861e-07	4.6350155544241e-06		0	-1.47417	-0.56814			Transplant	27	-2.14342
OSM	-0.513349	0.000145965	0.00136234		1	1.18682	-1.60398			Control	2	0.53624
CXCL1	0.118123	0.388957	0.563318		0	0.193595	-0.606688			Control	2	-2.74677
TSLP	-0.22932	0.0937118	0.231523		1	2.38373	1.45867			Control	5	-3.28965
CCL4	-0.599402	8.20939350956578e-06	0.000114932		0	0.0695061	0.960209			Control	2	1.21051
CD6	-0.277521	0.0422308	0.119587		0	-0.238181	0.165324			Control	6	1.46611
KITLG	0.741899	2.34447890328321e-08	9.84681139378948e-07		0	-0.739677	0.0695582			Control	1	0.2814
IL18	0.294762	0.0308788	0.103753		0	1.30913	0.115434			Control	3	-0.484794
SLAMF1	-0.190489	0.164215	0.344851		0	-1.16641	-1.66983			Control	2	-0.15541
TGFA	-0.167493	0.2215	0.407789		0	0.492369	1.39519			Control	4	-1.23596
CCL13	-0.234446	0.0865604	0.220336		1	1.86154	0.511876			Control	8	0.167915
CCL11	0.358638	0.00847214	0.040806		0	-0.509439	1.29268			Transplant	2	-0.793639
TNFSF14	-0.566841	2.57785265866043e-05	0.000309342		0	1.5599	2.19042			Transplant	6	-1.30483
FGF23	0.305991	0.0249793	0.0908822		1	0.593965	0.410679			Transplant	14	-1.66762
IL10RA	-0.138504	0.312278	0.504449		1	2.04479	0.302501			Transplant	2	-0.541811
FGF5	0.490169	0.000292987	0.00223735		0	-0.222093	0.290035			Transplant	5	-0.409152
MMP1	0.0119563	0.930565	0.977093		1	2.04811	1.752			Control	1	-0.286903
LIFR	-0.0251175	0.854755	0.93246		0	-0.502904	1.28726			Control	2	0.490923
FGF21	0.357194	0.00874414	0.040806		0	-1.00102	-0.0667659			Control	2	0.148898
CCL19	-0.279299	0.0409172	0.119587		0	2.54684	-0.999498			Transplant	2	-0.000737495
IL15RA	0.680172	3.53864686515512e-07	7.43115841682576e-06		1	-0.0804014	-1.27714			Transplant	5	-1.46022
IL10RB	0.411483	0.00246488	0.0147893		0	1.0367	0.41037			Control	2	1.27279
IL22RA1	0.420563	0.00205204	0.0132593		1	1.78481	-0.984772			Control	4	1.24696
IL18R1	0.0910729	0.50668	0.654787		0	-1.19901	-0.734704			Control	8	1.02543
CD274	0.243432	0.075084	0.197096		0	-0.493765	-1.47752			Transplant	2	-0.987127
CXCL5	-0.141194	0.302953	0.504449		0	0.24877	-0.525942			Transplant	5	-0.844693
TNFSF11	0.0588064	0.668182	0.779546		0	-0.0344089	0.224563			Control	2	1.03618
HGF	-0.280927	0.0397453	0.119587		1	0.674827	0.352433			Control	5	1.64657
IL12B	-0.101802	0.457891	0.63756		0	-0.227865	0.608423			Control	1	-0.64722
IL24	-0.108613	0.43772	0.623194		0	-0.56072	2.10693			Control	1	0.841631
ARTN	-0.0989309	0.470683	0.63756		0	-0.602913	-0.782502			Control	4	0.896835
MMP10	0.394957	0.0036866	0.0206449		1	-0.260066	-1.73554			Control	6	-1.15642
IL10	-0.21887	0.109746	0.249154		1	0.731559	0.355667			Control	9	-1.32418
TNF	0.0412405	0.763738	0.855387		0	-1.57317	-1.20224			Control	15	-0.961024
CCL23	0.167124	0.222524	0.407789		0	-0.339163	0.147114			Control	2	0.814511
CD5	0.168473	0.218802	0.407789		0	-0.694302	1.12895			Control	2	-1.25067
CCL3	-0.224068	0.101521	0.236882		0	-0.577647	-0.457711			Control	5	-1.73911
FLT3LG	-0.0731419	0.5939	0.744591		1	-1.45037	-0.663417			Control	8	-1.67028
CXCL6	0.177692	0.194548	0.398586		0	-0.54728	-0.183603			Control	15	-1.87322
CXCL10	-0.0829181	0.545504	0.694278		0	-0.419757	-0.0705307			Control	2	-0.186855
EIF4EBP1	0.332023	0.014903	0.0633711		0	-1.02276	-0.516805			Control	5	-0.254239
SIRT2	-0.21122	0.122795	0.271441		0	-0.352107	1.36183			Control	30	-1.6141
CCL28	0.13271	0.332997	0.517996		0	-0.839494	1.68448			Transplant	2	2.32477
DNER	-0.0544892	0.691246	0.795406		0	-0.746394	-0.00227675			Control	1	0.966431
S100A12	0.060571	0.658843	0.779476		0	0.365876	1.26758			Control	1	1.44415
CD40	0.546908	5.02236231326321e-05	0.000527348		0	-0.826341	0.953556			Control	6	1.22408
IFNG	-0.382201	0.00497856	0.0261375		0	1.40311	-0.239675			Transplant	2	-1.71975
FGF19	0.128505	0.348571	0.522857		1	1.1481	0.384001			Transplant	18	0.286819
IL4	-0.152692	0.265186	0.464076		1	1.67713	-0.142837			Transplant	2	0.883665
LIF	-0.147357	0.282288	0.483922		0	-0.160142	1.4385			Control	1	1.29817
NRTN	-0.0624141	0.649144	0.778972		0	-0.984622	-0.487201			Control	17	0.613706
CCL8	-0.00132769	0.99228	0.998541		1	-0.132291	-1.20068			Control	30	0.286068
CASP8	-0.135531	0.322803	0.511613		0	-0.430949	-0.0116845			Transplant	1	0.55242
CCL25	0.610227	5.52629414107873e-06	9.28417415701227e-05		1	0.846042	1.98002			Control	1	-0.680476
CX3CL1	0.80954	8.57608695722632e-10	7.20391304407011e-08		0	1.60759	1.79832			Control	3	-0.977014
TNFRSF9	0.464133	0.000616809	0.00431767		0	-0.0341453	-0.439621			Control	14	-0.06203
NTF3	-0.16684	0.223313	0.407789		0	-0.223684	0.214291			Control	29	-1.4953
TNFSF12	0.068396	0.618077	0.762865		0	-1.10627	-0.543036			Control	1	0.185672
CCL20	-0.0969942	0.479422	0.63756		1	-0.471283	-1.04969			Control	1	-1.75176
SULT1A1	-0.00944145	0.945144	0.980149		1	1.39508	0.22732			Control	2	-1.66414
STAMBP	0.000250855	0.998541	0.998541		0	0.89125	0.219252			Transplant	2	-0.792006
ADA	-0.0191837	0.888812	0.948129		0	0.12861	-1.58613			Transplant	4	0.246159
LTA	-0.33142	0.0150884	0.0633711		0	0.0625803	1.06833			Transplant	7	0.189081
CSF1	0.139795	0.307781	0.504449		1	0.141255	-1.65246			Transplant	15	-1.08026
					1	0.992309	-0.214176			Control	1	0.450474
					0	0.728786	1.68			Control	4	0.951854
					0	0.0751069	-1.36			Control	7	0.739528
					0	0.870341	-0.940366			Control	12	0.29562
					1	0.377588	-0.88827			Control	19	-0.978807
					0	0.76708	0.270943			Control	26	-1.98342
					0	-0.0418226	-0.20561			Transplant	2	0.632335
					0	0.77674	-0.0471794			Transplant	4	1.02009
					1	-0.314223	-1.46793			Control	2	-0.444254
					0	0.187437	-0.201245			Control	30	-0.567265
					1	0.380876	0.755197			Control	1	-0.278681
					1	1.35362	-1.18194			Control	1	-1.24412
					1	1.00141	-0.0455723			Control	2	0.121091
					1	2.37927	1.39323			Control	4	0.346715
					1	0.452618	1.23395			Transplant	2	0.522342
					1	1.24606	0.155691			Control	0	0.800031
					1	-0.0503057	-0.963848			Control	7	0.859197
					1	-0.288478	1.05593			Control	2	1.07318
					1	1.88344	0.811076			Control	4	0.696855
					0	1.28563	0.30564			Control	8	0.0136345
					0	-1.34811	-0.0959624			Control	14	1.03608
					0	-1.46735	-0.516454			Control	3	-0.587731
					0	-1.26164	-1.72862			Transplant	2	-0.998719
					0	-1.40451	-0.716958			Transplant	5	-0.746635
					1	-0.45313	-0.806071			Transplant	1	1.63975
					0	-0.395058	2.11844			Transplant	4	1.62737
					1	-0.0085602	-0.170665			Transplant	8	1.6003
					0	-0.696215	-1.37909			Transplant	15	1.38371
					1	1.30738	0.154764			Control	2	-1.57779
					0	-0.957671	-0.204041			Control	5	-1.79668
					0	-1.15866	-0.487527			Control	7	-2.13069
					1	-0.699866	-0.777634			Control	14	-1.45987
					0	0.0572339	1.02098			Control	0	0.385399
					0	-0.682996	-0.457703			Control	7	0.415628
					0	-0.363098	0.559326			Control	1	1.06079
					1	1.1815	0.140889			Control	19	-0.903161
					0	-0.227989	0.658018			Control	28	-1.10323
					1	0.936836	0.170635			Control	1	1.20396
					1	0.96478	0.409822			Control	4	-0.42017
					1	-0.430797	-1.10049			Transplant	2	0.293815
					1	0.162266	-1.72805			Transplant	4	0.670851
					1	0.150192	-3.594			Transplant	8	-0.0324886
					1	0.00056708	-0.602321			Control	1	0.739164
					0	-1.02759	0.0384776			Control	7	0.581211
					1	0.191991	-1.14636			Control	1	0.884058
					1	0.602972	-1.44733			Control	4	0.446588
					1	0.748056	-0.979033			Control	7	0.383006
					1	-0.931714	-0.295364			Control	2	-1.15418
					0	1.63927	1.07862			Control	1	-0.0957651
					0	0.123481	2.01262			Control	2	-0.0196566
					0	0.218456	2.41881			Control	1	0.240207
					0	-1.89778	0.449899			Control	3	-0.393839
					0	-1.63538	-0.591533			Control	2	0.834623
					1	-1.17114	1.29804			Control	4	-0.393409
					0	-1.05429	-0.78533			Control	8	0.775857
					1	1.31681	-0.546043			Control	1	0.415395
					1	0.802542	-0.254466			Control	3	0.327837
					1	-0.299274	-2.10012			Transplant	5	1.6058
					0	0.222579	0.0581799			Control	1	0.545289
					0	-0.502608	-0.902489			Control	8	0.724239
					0	2.5972	1.49891			Transplant	1	-0.529588
					0	-0.65887	-0.486808			Transplant	6	-0.267025
					0	1.2901	1.98839			Transplant	8	0.00804386
					0	-1.12351	-1.34898			Transplant	20	-0.373138
					0	-0.960128	0.564978			Transplant	30	-0.49642
					0	-0.4352	0.262112			Transplant	1	1.56997
					0	-4.11205	-1.23601			Transplant	5	0.802902
					0	-0.0701605	0.863731			Transplant	6	-0.0156926
					0	-0.046621	-0.487977			Control	2	0.808517
					0	-0.00717503	-0.535135			Control	5	0.755166
					0	-1.24314	-0.696685			Control	16	1.60531
					0	0.562645	0.832935			Control	30	-1.03495
					0	-0.963602	-0.263043			Control	2	0.453727
					0	-0.546996	1.64109			Control	5	0.420814
					0	0.943357	-0.234538			Control	9	0.751088
					0	-0.88073	-0.158186			Control	16	0.0648318
					0	1.59654	-0.0116541			Transplant	2	0.360872
					1	-0.120451	0.625841			Transplant	7	0.256861
					0	-0.0478974	0.0910777			Transplant	9	0.726829
					0	0.723183	1.56676			Control	2	-0.424858
					0	0.472973	0.222744			Control	15	-1.20054
					0	0.176053	0.589972			Control	29	-1.86822
					1	1.51067	0.202212			Transplant	1	0.170189
					1	1.04278	-0.883087			Transplant	5	-0.877144
					0	-0.2032	0.675227			Transplant	8	-0.829
					0	-0.998334	1.1429			Control	1	0.980598
					1	1.8614	-1.39438			Control	5	0.0223001
					1	-1.25213	-1.65105			Control	2	1.33075
					1	-0.419681	-1.48104			Control	6	0.704954
					0	-0.694475	0.422425			Control	9	0.200914
					1	0.721254	1.20237			Control	16	-0.0899463
					0	-1.53986	0.881779			Control	30	-1.14485
					1	-0.0189706	1.31983			Control	1	0.640965
					0	1.05581	1.16585			Control	8	-1.12484
					1	1.78455	1.24426			Control	15	-1.33119
					1	0.62776	0.179983			Control	3	0.96897
					0	0.16086	-0.701			Control	7	0.670715
					0	-1.37866	0.785577			Control	17	0.00772287
					1	-0.449516	-0.828843			Transplant	2	0.00545618
					0	-0.87496	-0.377599			Transplant	6	-1.65414
					1	-0.706167	0.360306			Transplant	16	-1.02885
					0	-0.680214	0.589461			Transplant	2	1.68667
					0	-0.784816	0.106256			Transplant	6	1.56312
					0	0.587183	-0.351385			Transplant	9	1.97175
					0	-0.885887	0.0145768			Transplant	16	1.93053
					0	-0.374768	-1.10951			Transplant	8	-0.859725
					0	-1.29873	-0.764752			Transplant	11	-0.598542
					0	-0.562722	-0.334243			Control	1	1.57526
					0	-0.922203	0.355244			Control	2	0.158082
					0	0.126104	0.533015			Control	5	0.321833
					0	0.528816	0.721479			Control	17	-0.597195
					0	1.2979	0.918203			Control	2	0.876076
					0	-0.266379	-0.347827			Transplant	2	0.430963
					0	-1.06644	-1.24331			Transplant	15	0.821975
					0	0.0828906	1.09593			Transplant	22	-0.042991
					0	1.47525	-0.460035			Transplant	29	-0.151027
					0	-0.171894	0.650488			Transplant	1	-0.332607
					0	-0.608578	1.30173			Transplant	10	-0.312984
					0	-0.0398759	0.00109689			Transplant	16	1.13548
					0	-0.0861938	-0.858058			Transplant	24	2.1395
					0	-0.0010305	0.297449			Transplant	30	1.02598
					0	-0.110752	0.748097			Control	1	2.12737
					0	0.750498	0.529625			Control	4	1.77638
					1	-0.29709	0.320608			Control	2	-3.02615
					0	0.295799	0.676842			Control	5	-1.80138
					0	0.0269212	0.607805			Control	9	-1.77756
					0	-0.156907	-1.4709			Control	16	-1.19832
					0	-0.654338	-0.0966962			Control	23	-1.00152
					1	0.516151	-1.20441			Control	2	-0.691957
					0	-0.382002	-0.841807			Transplant	3	-1.21126
					0	-1.01541	0.0170072			Transplant	7	-1.50526
					1	2.45437	-1.32305			Transplant	10	-1.59378
					1	0.54356	0.193905			Transplant	17	-1.37351
					0	-1.52783	-0.694652			Transplant	24	-0.337452
					0	-1.13171	-1.51872			Control	2	1.54241
					0	0.712705	-1.62813			Control	5	-0.175863
					1	0.389544	-0.162396			Control	8	-1.21185
					0	0.703559	-0.776202			Control	3	0.0827433
					0	0.425609	0.0253436			Control	6	1.14515
					1	0.647781	-0.290912			Control	8	0.374617
					0	-0.412972	0.122739			Control	18	-0.817428
					1	0.24372	-1.80638			Control	24	1.06313
					0	-0.22773	-0.602449			Control	30	-0.147561
					0	-1.07591	1.51692			Control	3	-0.864918
					0	-1.22659	0.790399			Control	5	-1.17234
					0	-1.16116	-0.242719			Control	7	-1.63403
					0	1.81383	-1.19524			Control	13	-2.03033
					0	-0.535355	0.388559			Transplant	2	-1.07683
					1	0.422075	-1.84008			Transplant	5	-0.37137
					1	0.444481	0.627693			Transplant	8	0.122414
					0	-0.824761	1.85577			Transplant	16	-0.0239015
					0	0.178037	-0.33558			Control	3	0.462239
					1	0.868819	-0.271574			Control	7	-0.305529
					0	1.19292	1.3297			Control	2	-0.585163
					1	1.09537	0.96037			Control	4	0.124406
					1	2.86828	0.751432			Control	10	-0.621431
					0	-0.134229	-0.136987			Transplant	2	0.0206522
										Transplant	5	0.105742
										Transplant	8	0.79786
										Transplant	1	0.303225
										Transplant	4	-0.352897
										Transplant	7	-1.35921
										Transplant	2	0.119832
										Transplant	6	-1.54292
										Transplant	8	-1.18159
										Transplant	15	-0.959528
										Transplant	1	0.125766
										Transplant	3	-0.940264
										Transplant	2	0.509175
										Transplant	1	0.330514
										Transplant	1	-0.616662
										Transplant	2	1.21788
										Transplant	5	1.6575
										Transplant	2	-0.704793
										Control	2	1.1635
										Control	4	1.1914
										Control	8	-0.236564
										Control	15	0.883704
										Control	26	-1.13921
										Control	2	-0.245248
										Control	1	-0.0294084
										Control	2	-0.563885
										Control	6	0.623471
										Control	9	-0.520749
										Control	15	-0.657832
										Control	3	-0.872681
										Control	7	-0.457597
										Control	10	-0.641578
										Control	17	0.533199
										Control	24	0.714057
										Transplant	2	0.483924
										Transplant	5	1.00375
										Control	2	0.338583
										Control	9	0.730897
										Control	14	-0.748069
										Control	25	0.245706
										Control	30	-0.0644246
										Transplant	2	-0.267929
										Transplant	5	0.20759
										Transplant	8	-0.130782
										Control	2	0.495721
										Transplant	2	-0.699204
										Transplant	5	-2.08723
										Control	2	-0.0198757
										Control	4	-0.688617
										Control	3	-0.235264
										Control	5	-0.75082
										Control	10	-1.83529
										Transplant	2	-1.04837
										Transplant	4	-1.36204
										Control	1	0.565912
										Control	4	0.954329
										Control	7	1.03816
										Control	2	1.43217
										Control	5	1.20881
										Control	9	1.66478
										Control	18	-2.29156
										Control	22	-2.77893
										Control	2	0.35729
										Control	6	0.116236
										Control	9	-0.599954
										Control	17	-0.687592
										Transplant	1	0.844144
										Transplant	5	-1.94925
										Control	1	0.038344
										Control	5	-1.00251
										Control	9	0.0614016
										Control	16	-0.954752
										Control	23	-1.32879
										Transplant	1	0.666943
										Transplant	1	-0.141909
										Transplant	2	-0.767856
										Transplant	5	-0.0806416
										Transplant	9	-0.0109738
										Transplant	14	-0.703459
										Transplant	2	0.259431
										Transplant	5	-0.368817
										Transplant	8	-0.836733
										Transplant	14	-1.11994
										Transplant	21	-0.84206
										Transplant	25	-0.847571
										Transplant	3	-1.29914
										Transplant	7	-1.14813
										Transplant	2	0.205114
										Transplant	9	-0.160125
										Control	2	0.313739
										Control	6	-0.967388
										Control	9	-1.62401
										Transplant	2	-0.820517
										Transplant	6	-0.99386
										Transplant	9	-0.843486
										Transplant	2	-1.13289
										Transplant	2	-1.10315
										Transplant	6	-0.910342
										Transplant	2	0.217419
										Transplant	6	0.242234
										Control	3	0.655281
										Control	7	-0.125553
										Control	10	0.0147968
										Control	18	-0.992611
										Control	24	0.521192
										Control	2	0.964616
										Control	6	0.26614
										Control	9	0.782751
										Control	2	0.864618
										Control	9	-1.27565
										Control	16	-1.21497
										Control	23	-1.49593
										Control	30	-2.12534
										Control	2	0.0889429
										Control	6	-0.494844
										Control	1	0.0606461
										Transplant	2	0.804729
										Control	2	-0.791218
										Control	6	-1.14416
										Control	9	-0.928797
										Control	16	-1.43319
										Transplant	2	1.43954
										Transplant	6	1.85785
										Transplant	3	0.629677
										Transplant	7	-0.100753
										Transplant	2	-0.470474
										Transplant	23	-0.665589
										Control	2	-0.0336546
										Control	2	-0.352866
										Control	9	-1.71799
										Control	3	0.977116
										Control	8	1.72572
										Control	10	1.61223
										Control	2	1.02455
										Control	6	0.510071
										Control	2	1.41625
										Control	7	-0.131875
										Control	9	-0.656464
										Control	2	-0.356748
										Control	5	-0.0651221
										Control	9	-0.690487
										Control	2	0.863529
										Control	5	0.558622
										Control	9	-0.371715
										Control	3	-0.000326181
										Control	6	0.33922
										Control	10	-0.148287
										Control	2	-2.04032
										Control	5	0.776553
										Control	3	0.642462
										Control	6	1.23255
										Control	8	1.03803
										Control	1	0.660387
										Control	5	-0.810369
										Control	2	0.242522
										Control	6	-0.249473
										Control	10	-0.878169
										Control	7	-0.481321
										Control	15	-0.86699
										Control	23	-0.750265
										Control	3	0.0407912
										Control	1	0.760124
										Control	3	0.343172
										Control	2	0.251611
										Control	6	1.21048
										Control	9	0.241332
										Control	16	1.81258
										Control	23	0.878661
										Control	1	0.52251
										Control	5	-1.70733
										Control	7	-1.58909
										Transplant	5	0.103224
										Transplant	15	0.111363
										Transplant	22	-0.479923
										Control	1	0.416173
										Control	5	0.0626022
										Control	8	-0.98454
										Control	15	-4.00006
										Control	22	0.412004
										Control	29	-0.49764
										Control	1	-0.629132
										Control	5	-0.315871
										Control	1	0.608154
										Control	8	-0.745385
										Control	15	0.25799
										Control	23	0.634986
										Control	29	0.580037
										Transplant	2	0.445609
										Transplant	6	0.782008
										Transplant	10	1.44443
										Control	2	1.17332
										Control	6	0.68038
										Control	9	0.207704
										Control	16	-0.837768
										Control	2	1.44018
										Control	6	1.00897
										Control	8	0.521653
										Control	1	1.12364
										Control	5	1.6877
										Control	8	0.798601
										Control	15	0.556804
										Control	22	-0.273908
										Control	30	0.471235
										Control	1	1.42027
										Control	5	-0.394964
										Control	8	-0.385316
										Control	15	-0.502481
										Control	22	0.132868
										Control	29	0.745965
										Transplant	1	0.930568
										Transplant	5	-0.160133
										Transplant	8	0.277649
										Transplant	1	0.969003
										Transplant	5	1.10544
										Transplant	8	0.856926
										Transplant	15	0.196507
										Control	1	0.0337051
										Control	1	-0.81304
										Control	5	0.272797
										Control	8	0.33864
										Control	15	0.202467
										Transplant	3	-0.197567
										Transplant	7	-0.0544932
										Transplant	10	0.525564
										Transplant	17	-1.05444
										Transplant	24	-0.160964
										Transplant	1	-1.37748
										Transplant	2	-0.670884
										Transplant	9	-1.08855
										Transplant	16	-0.945634
										Transplant	23	0.0346515
										Transplant	30	-0.762707
										Control	1	0.447017
										Control	5	0.275799
										Control	8	-0.17485
										Control	15	-0.401113
										Control	22	-0.355261
										Control	29	-0.331812
										Transplant	1	-0.58597
										Control	2	-0.187812
										Control	5	0.806643
										Control	8	-0.398276
										Control	15	0.0307371
										Control	23	-0.64278
										Transplant	1	0.599581
										Control	1	0.444818
										Control	6	-0.777568
										Transplant	1	0.383984
										Transplant	5	-0.012619
										Transplant	1	0.270841
										Transplant	5	-0.187858
										Control	2	0.727061
										Control	4	0.839154
										Control	8	0.23485
										Control	1	0.393741
										Control	3	-0.736487
										Control	6	-0.537738
										Transplant	3	1.49291
										Transplant	4	1.47574
										Transplant	7	1.37045
										Transplant	14	0.730497
										Transplant	21	0.987756
										Control	2	-0.775795
										Transplant	2	-0.470043
										Transplant	3	-0.0226769
										Transplant	7	-0.0665398
										Transplant	14	1.15966
										Transplant	21	0.571708
										Transplant	28	1.33103
										Transplant	4	-1.91298
										Transplant	7	-2.43783
										Control	1	0.659245
										Control	8	0.080354
										Control	23	-0.830839
										Control	29	-0.76308
										Control	2	1.57003
										Control	2	0.818515
										Control	6	-0.300116
										Control	9	-0.828562
										Control	1	0.555463
										Control	2	-0.149782
										Control	6	1.16422
										Control	9	0.113658
										Control	1	1.48352
										Control	5	1.34716
										Control	1	-0.200993
										Control	4	1.44424
										Control	23	-0.305097
										Control	30	0.0035407
										Control	2	0.385868
										Control	2	0.381803
										Control	6	0.4533
										Control	2	-0.222087
										Control	6	0.177319
										Control	1	1.68911
										Control	5	1.5353
										Control	8	1.65375
										Control	16	0.58214
										Control	2	-0.813406
										Control	9	-1.01405
										Control	16	-1.35026
										Control	23	-0.717319
										Control	30	-1.49681
										Control	2	1.24593
										Control	9	0.0694788
										Control	16	-1.16254
										Control	23	-1.38847
										Control	2	1.39985
										Control	4	1.01966
										Control	6	0.124704
										Control	2	-0.33303
										Control	6	1.66946
										Control	9	1.72402
										Control	16	-0.785795
										Control	3	1.72695
										Control	7	1.48826
										Control	17	-0.0660992
										Control	24	0.107843
										Control	1	0.54787
										Control	2	2.3302
										Control	5	1.79214
										Control	9	1.70608
										Control	16	1.92248
										Control	23	1.87843
										Control	4	-0.0866848
										Control	7	0.670453
										Control	14	0.231473
										Control	21	-0.284403
										Control	28	0.309359
										Control	0	-0.476102
										Control	2	0.586614
										Control	4	0.106574
										Control	2	-0.0197114
										Control	2	2.43114
										Control	4	1.89408
										Transplant	0	-0.562988
										Control	1	-0.160357
										Control	5	-0.543981
										Control	2	1.11167
										Control	4	1.37071
										Control	4	-0.595914
										Control	4	-0.577179
										Transplant	2	0.531555
										Transplant	6	1.54406
										Control	3	1.44384
										Control	3	-0.93375
										Control	7	-0.908863
										Control	10	-0.24283
										Control	18	-1.28424
										Transplant	4	0.141551
										Transplant	5	0.567901
										Control	7	0.0756498
										Control	6	1.88537
										Control	4	0.73962
										Transplant	5	-1.29733
										Transplant	9	-1.01283
										Control	2	0.125564
										Control	4	0.069122
										Control	3	-1.94455
										Transplant	3	0.753874
										Transplant	10	0.657227
										Control	4	-0.702298
										Transplant	2	-0.604651
										Control	3	-0.0623694
										Control	1	0.569836
										Control	1	0.405726
										Control	6	-0.413947
										Control	3	1.2791
										Control	3	1.87056
										Control	7	1.58855
										Control	10	0.940746
										Control	4	1.33709
										Transplant	2	1.4732
										Transplant	1	0.428652
										Transplant	4	-0.102822
										Transplant	3	-0.716521
										Control	2	0.163976
										Control	5	-0.829551
										Control	1	0.461397
										Control	5	-0.562551
										Control	7	-1.12699
										Transplant	0	1.20145
										Transplant	5	-0.156121
										Transplant	8	0.901587
										Control	0	1.19528
										Transplant	1	-0.254395
										Transplant	1	-1.3522
										Transplant	3	0.186662
										Transplant	7	0.346779
										Transplant	14	-0.502173
										Transplant	19	0.207156
										Control	1	1.94909

## Sheet: Fig 5
A					B					C					D					E
GeneID	Log2 Fold-change	P-value			Pathway	Z-score	P-value			Gene name	Control expression	Transplant expression			Pathway	Z-score	P-value			Transplant status	Interferon signaling	Platelet activation, signaling and aggregationg	Event date
ENSG00000135925	-1.68953	9.29165e-06			Interferon alpha/beta signaling	2.68224	6.35333e-08			BLK	0.169032	-0.376336			Eukaryotic Translation Elongation	−2.83626451919751	1.11706e-08			1	7.39686	2.13428	2
ENSG00000211896	-3.02846	9.29165e-06			Interferon Signaling	2.05256	7.74984e-07			BLNK	0.192003	-0.427479			Interferon Signaling	2.13346	1.11706e-08			0	-0.99409	12.5143	5
ENSG00000112208	-0.81995	1.64522e-05			Cell Cycle	−1.74012859601219	6.35333e-08			CD19	0.179207	-0.398988			Respiratory electron transport	−2.37515026506746	7.26313e-08			0	-1.67584	-0.330685	2
ENSG00000165209	-0.827148	1.64522e-05			Immunoregulatory interactions between a Lymphoid and a non−Lymphoid cell	1.92452	0.000354967			CD22	0.131053	-0.291779			Interferon gamma signaling	2.14297	4.96671e-06			1	3.12247	-3.07766	1
ENSG00000073111	-0.908941	1.89864e-05			Initial triggering of complement	2.12975	0.00146633			CD79A	0.158406	-0.352678			Interleukin−10 signaling	2.07712	9.66385e-05			0	-10.6781	-4.14369	1
ENSG00000076382	-0.982749	1.89864e-05			DNA strand elongation	−2.06850473606009	0.000174843			CD79B	0.161606	-0.359801			Interleukin−4 and Interleukin−13 signaling	1.95384	0.00022455			0	5.20809	0.924158	0
ENSG00000166508	-0.705023	1.89864e-05			Immunoregulatory interactions between a Lymphoid and a non−Lymphoid cell	1.92452	0.000354967			AURKB	0.213129	-0.474513			Interferon alpha/beta signaling	2.02133	0.00024579			0	-1.88434	2.10193	2
ENSG00000111602	-0.705086	2.41203e-05			DNA Replication	−1.83168862337166	0.000523812			BIRC5	0.173862	-0.387089			Platelet activation, signaling and aggregation	1.71096	0.000558046			0	-1.30714	-6.13873	1
ENSG00000149428	-0.818491	2.48993e-05			Antigen processing−Cross presentation	1.772	0.00809209			BUB1	0.223713	-0.498078			Costimulation by the CD28 family	1.9459	0.00187098			0	-2.20133	-4.97139	2
ENSG00000170476	-2.06735	3.26695e-05			Classical antibody−mediated complement activation	1.83162	0.0123318			CCNA2	0.16412	-0.365399			PD−1 signaling	1.92965	0.0140321			1	8.56237	1.24367	2
ENSG00000117143	-0.806121	3.43013e-05			Interleukin−1 family signaling	1.6127	0.0142045			CDC45	0.233692	-0.520295			Antigen Presentation: Folding, assembly and peptide loading of class I MHC	1.76197	0.0528522			0	-2.76797	10.0852	1
ENSG00000165272	-1.02377	4.17969e-05			Antiviral mechanism by IFN−stimulated genes	1.63771	0.0394385			DSCC1	0.216524	-0.482072			Interleukin−12 family signaling	1.63883	0.0571896			0	5.27044	1.80133	1
ENSG00000049768	-1.03582	4.52666e-05			Antigen activates B Cell Receptor (BCR) leading to generation of second messengers	−1.7139316022506	0.0590518			E2F5	0.189747	-0.422455			Eukaryotic Translation Elongation	−2.83626451919751	1.11706e-08			0	2.53759	5.99174	1
ENSG00000101057	-1.37403	4.69329e-05			Respiratory electron transport	2.10487	3.64806e-05			FEN1	0.160067	-0.356376								0	0.255497	2.60816	2
ENSG00000177602	-1.30177	5.76822e-05								FOXM1	0.227285	-0.506032								1	-1.17236	-8.84484	5
ENSG00000143476	-1.29907	5.78308e-05								KIF2C	0.240761	-0.536034								0	4.89188	4.83151	1
ENSG00000277586	-1.79108	6.89663e-05								KNTC1	0.224492	-0.499812								0	-2.47379	1.75623	9
ENSG00000135916	-1.30502	8.06192e-05								LIG1	0.229895	-0.511841								0	-1.27709	1.99511	15
ENSG00000180535	-2.47077	8.06192e-05								MAD2L1	0.222632	-0.495672								0	6.47552	-9.82845	1
ENSG00000094804	-1.31263	8.06192e-05								MCM10	0.204372	-0.455017								0	-3.57681	-2.0699	6
ENSG00000156234	1.83811	8.15356e-05								MYBL2	0.243126	-0.5413								0	6.42845	-5.38884	1
ENSG00000110660	-0.877188	0.000100853								NCAPD3	0.137281	-0.305643								0	0.748788	2.97561	1
ENSG00000242472	-1.865	0.00011149								NUF2	0.184569	-0.410927								0	1.78387	0.574591	3
ENSG00000211640	-2.70724	0.000127358								ODF2	0.207163	-0.46123								0	-19.7	-0.135346	2
ENSG00000076003	-0.631437	0.000127358								OIP5	0.192666	-0.428955								1	5.58494	-2.20758	2
ENSG00000132465	-2.11642	0.000127358								ORC1	0.232436	-0.5175								0	-4.24143	-7.10163	19
ENSG00000211933	-2.52043	0.000127358								PKMYT1	0.225643	-0.502376								0	-0.979399	-3.16475	17
ENSG00000142675	-1.36088	0.000129628								PLK1	0.173677	-0.386677								1	7.53179	-9.6186	2
ENSG00000104738	-0.827438	0.000141948								POLA1	0.18528	-0.412509								0	1.26341	-1.1697	7
ENSG00000224650	-2.20888	0.000142687								POLE	0.181007	-0.402997								0	7.65751	1.79219	4
ENSG00000211897	-2.48499	0.000142687								PSMA8	0.158836	-0.353635								0	-0.0498445	-1.82849	30
ENSG00000211660	-2.31305	0.000146963								RAD51	0.189337	-0.421544								0	6.08044	-1.01422	1
ENSG00000211659	-2.69235	0.000168906								SKA1	0.178783	-0.398045								0	-4.74668	0.139467	5
ENSG00000211934	-2.45213	0.000178625								TERT	0.207518	-0.462022								0	-3.91518	-2.84233	2
ENSG00000160957	-0.985377	0.000198461								TOP2A	0.161161	-0.358812								1	14.1283	-5.84544	18
ENSG00000091490	-0.836593	0.000198461								TPX2	0.182298	-0.40587								1	-1.12974	0.343895	15
ENSG00000123989	-1.11295	0.000198461								TUBGCP4	0.222024	-0.494319								1	-3.22667	3.59881	7
ENSG00000011590	-1.1426	0.000198851								WEE1	0.182069	-0.405361								1	-2.4454	-0.842679	4
ENSG00000282600	-2.11416	0.000216222								ZWINT	0.201434	-0.448476								1	5.05441	-5.18991	2
ENSG00000141384	-0.907645	0.000216222								COL19A1	0.190703	-0.424585								1	-5.4499	-4.25653	2
ENSG00000134910	-0.574007	0.000225408								COL4A4	0.208939	-0.465185								0	3.04727	-0.970512	14
ENSG00000183010	-1.46626	0.000225408								COL6A1	0.196398	-0.437263								0	1.26939	-0.200717	29
ENSG00000280411	-2.42592	0.000254441								DDR1	0.157812	-0.351355								0	2.5825	11.0403	0
ENSG00000169116	-1.65291	0.000254441								ITGA3	0.150351	-0.334744								1	2.35813	-6.00663	1
ENSG00000237649	-1.01523	0.000262829								LAMA5	0.204879	-0.456146								1	2.69507	-8.3681	6
ENSG00000106462	-0.517521	0.000270879								MMP11	0.220458	-0.490831								0	-2.4308	6.7681	2
ENSG00000135144	-1.26286	0.000270879								SCUBE1	0.16544	-0.368338								1	-0.19303	10.819	6
ENSG00000119333	-0.743282	0.000270879								SDC1	0.279217	-0.621653								0	-2.66316	9.61963	5
ENSG00000139193	-0.833789	0.000270879								CD300C	-0.126265	0.281118								1	4.52809	1.97523	7
ENSG00000137310	-0.701776	0.000270879								FCGR3A	-0.154945	0.344972								0	-3.1464	2.71095	9
ENSG00000211947	-2.20249	0.000270879								LAIR1	-0.163004	0.362915								1	3.99037	-7.56928	20
ENSG00000237111	-1.59286	0.000270879								SIGLEC11	-0.215347	0.479451								0	5.69406	-1.01434	16
ENSG00000171241	-1.11453	0.000271539								TYROBP	-0.146479	0.326122								0	-0.701504	1.78235	16
ENSG00000225434	0.592813	0.000273737								C1QA	-0.221058	0.492167								1	7.35267	-4.38721	1
ENSG00000164530	-0.994258	0.000273737								C1QB	-0.18557	0.413155								0	5.42139	-6.07885	2
ENSG00000104635	-0.933717	0.000273737								CFD	-0.166465	0.370621								1	3.32769	-8.37745	30
ENSG00000092470	-0.645534	0.000273737								CFP	-0.160315	0.356927								1	-0.266709	-2.24555	5
ENSG00000102096	-0.739549	0.000277496								BST2	-0.147746	0.328943								0	-3.66919	-2.20647	15
ENSG00000101447	-0.761777	0.000289284								EIF2AK2	-0.146532	0.32624								1	-1.3236	-1.02348	8
ENSG00000176658	-0.930667	0.000299279								HLA-F	-0.165314	0.368058								0	0.0856707	-0.371414	2
ENSG00000211892	-2.886	0.00029978								IFI27	-0.16927	0.376865								0	11.899	1.68741	1
ENSG00000145911	-1.05963	0.00029978								IFI35	-0.159974	0.356168								0	2.06732	2.50268	1
ENSG00000172071	-0.719907	0.00029978								IFI6	-0.177331	0.394813								0	-2.45028	0.685093	30
ENSG00000075702	-0.866101	0.000300856								IFIT1	-0.167266	0.372403								0	1.7519	2.38481	10
ENSG00000137502	-0.822004	0.000300856								IFITM1	-0.147277	0.327901								0	-3.65334	2.67749	9
ENSG00000173848	-0.55293	0.000311028								IFITM3	-0.167979	0.373992								0	-0.0698327	2.97724	2
ENSG00000144152	-1.06668	0.000325723								ISG15	-0.166903	0.371595								0	8.25027	2.66288	1
ENSG00000154277	-2.09972	0.000338327								MT2A	-0.136277	0.303409								0	1.92718	-2.92323	3
ENSG00000169962	-1.01396	0.000354081								MX1	-0.140867	0.313629								0	0.727879	4.54773	2
ENSG00000270550	-2.14379	0.000387161								OAS1	-0.168991	0.376244								0	16.4467	-7.81493	2
ENSG00000221829	-0.531474	0.000387161								OASL	-0.134554	0.299574								0	-2.62289	-2.93528	9
ENSG00000167861	-1.09042	0.000388936								USP18	-0.145936	0.324913								0	-0.310051	-8.91507	7
ENSG00000101194	-0.717056	0.000397016																		0	0.379169	-2.91757	6
ENSG00000071539	-1.13081	0.000406587																		1	-2.76495	0.979339	6
ENSG00000109501	-0.81478	0.00040691																		0	-1.0588	-2.45148	8
ENSG00000211955	-2.30857	0.00040691																		0	4.33051	-3.19422	7
ENSG00000105486	-0.516898	0.00045265																		0	1.09087	5.81262	1
ENSG00000140525	-0.599525	0.00049392																		1	-2.43621	4.20816	9
ENSG00000109654	-1.24791	0.000499728																		0	-0.0114455	8.32402	2
ENSG00000211658	-3.19112	0.000499728																		0	0.466639	-0.799849	2
ENSG00000100297	-0.478026	0.000499728																		0	-1.00357	-0.698395	2
ENSG00000111206	-0.914342	0.000499728																		0	-0.49828	1.52184	2
ENSG00000224373	-1.97129	0.000499728																		0	2.08278	-2.69343	9
ENSG00000111291	-1.92745	0.000499728																		0	0.505055	4.88342	4
ENSG00000211966	-2.0885	0.000499728																		0	1.14084	2.13144	2
ENSG00000161643	0.884191	0.000499728																		0	-1.41401	-3.80777	5
ENSG00000178445	-1.84321	0.000499728																		0	-2.95094	3.33122	5
ENSG00000211662	-2.19677	0.000499728																		1	-0.597952	5.71214	2
ENSG00000151135	-0.612666	0.000499728																		0	0.600121	-0.873742	8
ENSG00000211599	-2.322	0.000499728																		1	-1.47281	-2.86588	16
ENSG00000147535	-0.581347	0.000499728																		0	-0.613621	1.3618	2
ENSG00000211951	-2.89802	0.000499728																		0	-4.36319	1.73213	1
ENSG00000230006	-1.25179	0.000499728																		0	6.75524	-1.10655	1
ENSG00000198380	-0.399798	0.000499728																		0	6.99803	-0.400452	1
ENSG00000099958	-1.48732	0.000499728																		0	-3.39431	3.06261	2
ENSG00000276043	-0.830727	0.000499728																		0	5.64823	3.84118	1
ENSG00000211962	-2.27476	0.000499728																		0	-2.80067	11.5085	1
ENSG00000240041	-1.58369	0.000499816																		0	-3.24229	11.9333	2
ENSG00000211653	-2.11365	0.000502659																		0	-1.10398	4.92387	1
ENSG00000169679	-1.19206	0.000507014																		1	2.83213	3.87841	16
ENSG00000109685	-0.461256	0.000523046																		0	2.98162	-0.932105	9
ENSG00000211899	-1.65584	0.000532057																		0	-2.98219	-0.612275	9
ENSG00000166598	-0.774279	0.000532057																		0	-3.63025	-11.0653	9
ENSG00000085840	-0.87001	0.000532057																		1	-3.99509	-0.424964	6
ENSG00000280670	-0.938065	0.000541074																		1	7.32126	-0.835588	1
ENSG00000263327	-0.665708	0.000541074																		1	-5.11581	2.55472	8
ENSG00000277856	-2.99712	0.000541497																		0	0.345619	-2.33008	14
ENSG00000174136	-1.05999	0.000544802																		0	-0.00286517	7.83047	3
ENSG00000059573	-0.626947	0.000549362																		1	-5.76845	-14.1254	7
ENSG00000170456	-1.21215	0.000551281																		0	7.74074	-4.86357	3
ENSG00000143297	-1.49208	0.000558606																		0	-0.449077	-5.76911	17
ENSG00000233387	-1.04487	0.000558995																		0	-5.11958	4.3726	6
ENSG00000115884	-2.63968	0.000570653																		0	-1.48018	-0.500872	5
ENSG00000242887	-1.61121	0.000570653																		0	-0.367428	6.96216	6
ENSG00000174371	-1.17737	0.000570653																		0	7.23545	-5.129	5
ENSG00000125648	-0.737296	0.000570653																		0	-2.89389	1.11399	5
ENSG00000117519	-1.11389	0.000570653																		0	2.7736	-3.16593	4
ENSG00000109762	-0.839306	0.000570653																		1	-0.765606	3.52846	7
ENSG00000137265	-0.81158	0.000570653																		0	-3.83428	-2.42841	4
ENSG00000178038	-0.973647	0.000570653																		0	-6.51338	-1.56486	9
ENSG00000124207	-0.445497	0.000570653																		0	1.78256	-6.72121	8
ENSG00000152256	-0.452414	0.000595861																		0	6.0829	-2.14616	8
ENSG00000211945	-1.95572	0.000597557																		1	0.359573	3.78522	10
ENSG00000048462	-2.20009	0.000650047																		1	-2.10413	-4.38168	10
ENSG00000065150	-0.430528	0.000650967																		0	-2.13975	7.42516	1
ENSG00000211950	-2.82138	0.000664952																		0	1.85353	-0.0864599	15
ENSG00000118971	-0.698573	0.00067264																		1	-1.96297	7.95367	15
ENSG00000149970	-0.861877	0.000676293																		1	1.44836	-0.947446	3
ENSG00000105699	-0.60007	0.000690394																		0	-0.819234	-1.42492	4
ENSG00000100714	-0.466187	0.000690394																		0	-6.89273	-1.90811	5
ENSG00000211669	-2.74297	0.000690394																		0	-2.1882	-6.47953	29
ENSG00000083720	-0.568475	0.000706481																		0	-3.75047	-6.33058	30
ENSG00000183813	-0.781442	0.000719712																		0	-1.4927	0.148889	6
ENSG00000216775	-1.6329	0.000740884																		0	-6.14187	-2.3342	16
ENSG00000148468	-0.985586	0.000740884																		0	-1.88146	7.09895	8
ENSG00000111445	-0.421491	0.000740884																		0	-2.62446	7.20086	15
ENSG00000078900	-1.35658	0.000740884																		0	-4.97679	1.74409	30
ENSG00000211632	-1.96655	0.000740884																		1	-7.53254	-5.83088	15
ENSG00000161640	1.06463	0.000740884																		0	-3.44874	2.70445	9
ENSG00000232216	-2.30856	0.000770767																		1	-1.93475	-7.53143	9
ENSG00000185155	-1.80879	0.000792983																		0	-1.40525	7.56865	6
ENSG00000076554	-0.870494	0.000808512																		0	-2.85868	8.63346	8
ENSG00000074695	-0.752041	0.000808512																		0	-0.664012	2.54415	10
ENSG00000173372	1.01341	0.000809318																		0	-3.70638	5.77035	9
ENSG00000137822	-0.4322	0.000830697																		0	-6.28348	6.62143	9
ENSG00000211956	-2.06231	0.000830697																		0	-4.54363	1.39195	9
ENSG00000128438	-1.47466	0.000869625																		0	-4.77989	3.49233	5
ENSG00000198208	-0.974411	0.000869625																		0	3.29867	-1.56178	1
ENSG00000156886	1.49646	0.000871486																		0	-2.77486	4.43266	3
ENSG00000172345	-0.508862	0.000887705																		0	-1.46379	3.72175	7
ENSG00000239264	-1.81509	0.000891649																		1	-4.76084	1.16843	22
ENSG00000184445	-0.56602	0.000891649																		0	-3.89926	9.59892	16
ENSG00000124225	-0.993993	0.000891649																		0	-3.68366	0.874855	15
ENSG00000149554	-0.693805	0.000891649																		0	-3.09218	-6.55535	5
ENSG00000112029	-0.66555	0.000891649																		0	-3.31257	6.41203	10
ENSG00000122952	-0.882444	0.000891649																		1	2.40324	1.86253	5
ENSG00000162062	-1.11981	0.000901404																		0	6.54703	0.853458	2
ENSG00000156802	-0.469481	0.000901404																		0	-3.44622	7.91371	5
ENSG00000211900	-1.75009	0.000901479																		1	3.42245	6.19007	1
ENSG00000163527	-0.434542	0.000946971																		1	-2.78034	5.56817	22
ENSG00000171643	0.596081	0.000949833																		1	-0.756242	-6.01978	10
ENSG00000106624	-0.890904	0.000975882																		0	-2.31703	5.83637	16
ENSG00000112742	-1.07796	0.000993031																		0	-7.3764	2.97776	23
ENSG00000211938	-1.97457	0.000996537																		0	-3.79513	7.1526	23
ENSG00000211959	-2.1709	0.0010689																		0	-3.43218	1.88445	22
ENSG00000144645	-0.950101	0.0010689																		0	-2.99776	-7.70572	15
ENSG00000100629	-0.666506	0.00108634																		0	-2.77465	2.64263	0
ENSG00000120254	-0.670754	0.00108634																		1	-0.283369	4.18795	24
ENSG00000179222	-0.598101	0.00113811																		1	3.25468	1.90355	3
ENSG00000135069	-0.781324	0.00113834																		1	-0.792214	1.11256	29
ENSG00000211648	-2.0723	0.00113834																		1	-1.09511	-3.89373	17
ENSG00000211594	-1.55746	0.00113834																		0	-7.2749	3.1546	23
ENSG00000085999	-0.898515	0.00114798																		1	-2.03484	5.89158	2
ENSG00000186603	-1.01201	0.00120647																		1	1.106	-2.17231	30
ENSG00000136982	-0.873236	0.00121077																		0	1.67602	-9.58791	23
ENSG00000211666	-1.4633	0.00121322																		1	0.59212	0.694244	4
ENSG00000211595	-1.45623	0.00122468																		0	-2.32839	5.83377	5
ENSG00000147536	-0.64027	0.00122468																		1	0.350799	-3.2873	24
ENSG00000233999	-1.58913	0.00124196																		0	-7.24097	-2.00837	30
ENSG00000159259	-0.627436	0.00125349																		0	-3.51963	1.25841	29
ENSG00000051341	-0.993449	0.00126773																		0	-2.44598	-4.43185	17
ENSG00000130787	-0.692102	0.00126773																		0	1.41359	-5.12718	24
ENSG00000197635	-0.838356	0.00127016																		0	-4.54995	2.52629	3
ENSG00000277836	-2.00144	0.00128683																		0	-4.68338	-3.69851	30
ENSG00000125166	-0.402261	0.00129751																		0	1.78042	11.2397	1
ENSG00000178104	-0.44998	0.00129751																		0	0.022881	1.47317	2
ENSG00000211598	-2.01898	0.00129776																		0	-2.90962	4.35152	4
ENSG00000083454	-0.682012	0.00129943																		0	2.95712	1.3799	1
ENSG00000211891	-1.72803	0.00129943																		1	-0.841248	-2.92571	8
ENSG00000100162	-0.717354	0.00131463																		0	-4.23502	-3.62273	3
ENSG00000240505	-1.59033	0.00131844																		0	-5.20605	-0.847686	23
ENSG00000170074	-1.03731	0.00132279																		0	3.72833	4.48693	1
ENSG00000156398	-0.595963	0.00135579																		0	-0.646388	9.49047	8
ENSG00000134460	-0.728808	0.00135579																		0	-3.15848	-1.55615	5
ENSG00000044574	-0.529965	0.00135579																		1	3.30308	-3.92238	2
ENSG00000152689	-0.631545	0.00135579																		1	-2.99465	-1.1842	7
ENSG00000164109	-0.705367	0.00135579																		0	7.71631	1.16006	2
ENSG00000239975	-1.74998	0.00135579																		0	-5.00213	-1.0243	7
ENSG00000142731	-0.723035	0.00135579																		0	-0.573812	-2.23431	7
ENSG00000134690	-0.687515	0.00135579																		0	7.47646	-1.9647	2
ENSG00000131153	-0.907718	0.00135579																		0	-3.06012	10.4492	21
ENSG00000211895	-1.79948	0.00136687																		0	-0.097092	5.18787	2
ENSG00000166451	-0.562265	0.00137891																		0	-2.99736	-0.35778	4
ENSG00000244437	-1.78746	0.00137891																		0	-5.81433	-1.53447	13
ENSG00000187676	-0.489019	0.00137891																		0	1.58642	1.35563	5
ENSG00000180198	-0.434234	0.00139128																		1	0.209259	1.26884	16
ENSG00000211643	-0.889808	0.00139128																		0	-4.38027	5.38461	28
ENSG00000240864	-2.10671	0.00139465																		0	-4.91823	-7.67325	10
ENSG00000100600	-0.540921	0.0014012																		1	-5.06034	3.28146	30
ENSG00000142945	-0.911184	0.00142425																		0	-5.23504	4.00647	16
ENSG00000127564	-0.925116	0.001457																		0	-4.19483	-0.447279	3
ENSG00000173540	-0.562703	0.00145722																		1	6.25335	-0.85552	2
ENSG00000093009	-0.899547	0.00145722																		0	8.46969	-6.08094	24
ENSG00000211668	-1.69316	0.00146247																		1	4.19486	-5.30669	5
ENSG00000211644	-1.88386	0.00146247																		0	-1.18434	0.813456	30
ENSG00000211967	-2.0825	0.00146247																		1	3.08723	-7.13844	8
ENSG00000168078	-1.23152	0.00154625																		1	-3.5363	-5.45706	1
ENSG00000259772	-1.39228	0.00154625																		1	-6.22201	-3.29784	1
ENSG00000166927	0.599537	0.00154625																		0	-5.58722	4.5418	2
ENSG00000243290	-1.93097	0.00154625																		0	-3.75656	4.04049	1
ENSG00000095585	-0.820799	0.00158116																		1	-0.754027	1.09701	3
ENSG00000107719	-1.28262	0.00158116																		1	6.34015	-2.48466	2
ENSG00000211651	-1.8497	0.00158116																		1	-0.391602	-3.06082	4
ENSG00000211952	-1.98429	0.001611																		1	-0.0267042	-1.88888	5
ENSG00000160949	-0.536172	0.00161689																		1	0.154384	-4.50125	7
ENSG00000171848	-1.04009	0.00166177																		0	-5.30717	14.8586	2
ENSG00000197794	-1.48595	0.00170058																		1	2.46584	-0.439346	21
ENSG00000155380	-0.520402	0.00171338																		1	-1.00024	1.39209	28
ENSG00000066855	-0.369968	0.00177402																		0	-3.09222	-2.19443	9
ENSG00000142156	-1.04317	0.00184341																		1	-1.21635	4.46701	7
ENSG00000163918	-0.518276	0.00184341																		0	-3.98633	-3.55239	9
ENSG00000103089	-1.46568	0.00184978																		0	-6.04605	1.14688	7
ENSG00000278196	-1.9019	0.00185023																		0	-1.46283	10.0782	1
ENSG00000211655	-2.44913	0.00185648																		0	4.04535	-0.638859	1
ENSG00000173715	-0.565209	0.00185648																		1	0.15506	2.20567	2
ENSG00000167325	-0.498595	0.00185648																		0	0.264106	-1.54435	4
ENSG00000172123	0.487675	0.00185648																		1	2.5278	-3.70093	5
ENSG00000138166	-0.818736	0.00186091																		0	-0.265027	-4.25532	7
ENSG00000128050	-0.535345	0.00186091																		0	0.767053	8.74754	2
ENSG00000128965	-1.2362	0.00186091																		0	-0.395983	13.8641	4
ENSG00000211670	-2.05972	0.00186255																		0	3.49347	-8.11169	4
ENSG00000143515	-0.707869	0.00186255																		0	-4.75531	-4.70299	26
ENSG00000211893	-1.68553	0.00186255																		0	10.1354	-8.23758	2
ENSG00000211937	-2.05021	0.00187314																		1	-0.790849	-1.47325	14
ENSG00000172731	-0.623461	0.00187559																		1	5.10764	1.46359	7
ENSG00000082438	-0.892296	0.00192799																		0	-1.89537	-0.547838	4
ENSG00000243238	-2.08201	0.00192799																		0	-0.556131	2.21494	2
ENSG00000211949	-1.7141	0.00205509																		1	7.23596	5.73061	3
ENSG00000167513	-0.844407	0.00205509																		0	-0.138708	1.95809	2
ENSG00000139132	0.497702	0.00206345																		0	-0.352293	6.11003	4
ENSG00000239855	-2.06803	0.00206474																		0	-7.15359	-4.58613	30
ENSG00000168496	-0.578114	0.00207836																		1	-1.66466	6.03471	19
ENSG00000211968	-2.49366	0.00208947																		0	0.142635	3.55918	1
ENSG00000198585	0.512849	0.00211594																		1	6.67258	5.72566	1
ENSG00000037897	-0.491437	0.00215884																		0	-0.963118	0.229071	3
ENSG00000222037	-1.83103	0.00216426																		0	3.47446	-5.69207	2
ENSG00000058804	-0.541158	0.00216426																		0	-5.14574	-1.10769	7
ENSG00000143674	-0.616974	0.0021975																		0	0.805309	-5.33835	10
ENSG00000003249	-1.2121	0.0021975																		1	3.46001	5.00024	4
ENSG00000159958	-1.12058	0.0021975																		1	2.99007	6.08718	2
ENSG00000079931	-1.47688	0.0021975																		1	5.88136	5.89584	1
ENSG00000004478	-0.461768	0.00220253																		0	-2.4086	1.41116	2
ENSG00000171793	-0.409217	0.00220253																		0	2.40783	-8.03706	7
ENSG00000256039	0.869043	0.00222084																		0	-1.73484	0.732027	8
ENSG00000167747	-0.474084	0.00223822																		1	1.32984	5.7995	2
ENSG00000135632	-0.408504	0.00229301																		1	12.7033	-15.4464	8
ENSG00000246430	0.564607	0.00229353																		0	0.597307	4.80337	1
ENSG00000223350	-2.20795	0.00230302																		0	0.381325	-0.304075	2
ENSG00000242076	-1.73375	0.0023032																		0	9.59871	6.55547	0
ENSG00000112210	-0.840029	0.00232275																		1	-0.406915	-1.39112	5
ENSG00000211673	-1.94834	0.00232275																		1	6.68304	5.73318	0
ENSG00000211592	-1.70205	0.00233849																		0	5.95605	-4.38657	3
ENSG00000099953	-1.11367	0.00235187																		0	-2.9816	-8.19054	2
ENSG00000265612	-1.19558	0.00236413																		1	2.85014	1.86228	5
ENSG00000123095	-1.35366	0.00236413																		0	1.96697	1.59731	4
ENSG00000064651	-0.525924	0.00236413																		0	-0.792885	1.84628	6
ENSG00000125319	-0.673283	0.00236413																		0	5.03224	-2.28058	1
ENSG00000211970	-1.98427	0.00236413																		1	4.48109	-0.0926073	3
ENSG00000211943	-1.87795	0.00236413																		0	1.80591	-2.26103	2
ENSG00000164045	-1.09929	0.00248177																		1	3.45657	-4.1904	10
ENSG00000126602	-0.408543	0.00253804																		1	3.58454	0.026221	9
ENSG00000051180	-0.771201	0.0025464																		0	8.90275	-1.54961	2
ENSG00000198901	-0.570697	0.00268351																		0	-1.2518	-3.25416	5
ENSG00000115902	-0.583238	0.00273495																		0	-1.37457	-1.5918	4
ENSG00000092096	-0.741226	0.00273495																		0	-0.00771321	3.23915	1
ENSG00000105173	-0.851703	0.00278193																		1	7.34048	-0.380769	2
ENSG00000211941	-1.88008	0.00279862																		0	3.82993	2.79673	2
ENSG00000211637	-2.15072	0.00283918																		1	-1.12034	16.8901	2
ENSG00000211665	-2.14548	0.00283918																		1	-4.99887	3.53015	6
ENSG00000004468	-0.68332	0.00288796																		1	-0.718069	-7.97806	5
ENSG00000163611	-0.429708	0.00291267																		0	-3.24892	-6.67997	2
ENSG00000155660	-0.683302	0.00294584																		0	-10.3068	-0.903994	30
ENSG00000211638	-2.51277	0.00294584																		0	8.77252	-0.122024	1
ENSG00000167670	-0.323893	0.00297102																		1	3.57268	2.49499	4
ENSG00000017483	-0.685087	0.00301515																		0	0.540128	3.81984	3
ENSG00000240382	-2.17951	0.00301515																		1	2.21464	10.4112	2
ENSG00000100298	0.565966	0.00305411																		0	0.896926	2.29422	5
ENSG00000132704	-0.95331	0.00311691																		0	1.61762	-0.351071	4
ENSG00000211597	-1.22169	0.00311691																		0	0.56857	10.7663	2
ENSG00000119969	-0.802518	0.00312484																		0	4.91514	11.474	3
ENSG00000079435	-0.596515	0.00317549																		0	2.78186	3.96431	7
ENSG00000186265	-0.786026	0.00324113																		0	6.32583	5.1761	3
ENSG00000186049	-1.32938	0.00324113																		0	-1.44792	-2.39055	8
ENSG00000091651	-0.650066	0.00324113																		0	7.95756	6.11625	10
ENSG00000163069	-0.506818	0.00324113																		0	7.92352	-0.524083	1
ENSG00000260807	-1.21935	0.00325974																		0	2.16656	-2.76201	6
ENSG00000172009	-0.384279	0.00329064																		0	2.3057	2.75998	18
ENSG00000125170	-0.768885	0.00331368																		1	8.31701	1.33546	2
ENSG00000099194	-0.7259	0.00331368																		1	4.66761	0.0979295	5
ENSG00000253234	-1.5292	0.00331961																		1	-4.93319	1.61805	9
ENSG00000254709	-1.74403	0.00331961																		1	15.9809	-6.29523	16
ENSG00000198826	-0.566308	0.003388																		0	-1.72423	-2.55832	3
ENSG00000143603	-1.38936	0.00340147																		0	-2.73542	-4.57977	10
ENSG00000211685	-2.38808	0.0034112																		0	9.15878	-5.86068	2
ENSG00000120437	-0.317815	0.0034237																		0	-2.8954	4.10234	6
ENSG00000165480	-0.856249	0.0034237																		0	-1.4333	-1.59254	9
ENSG00000186810	-0.720953	0.00345324																		0	-2.75896	-3.694	5
ENSG00000051596	-0.44908	0.00354403																		1	6.4675	-5.30751	1
ENSG00000130702	-1.05609	0.00354403																		0	-2.59697	0.0733193	17
ENSG00000103365	-0.427842	0.00356083																		0	-0.513299	1.81493	2
ENSG00000143799	-0.412138	0.00358689																		0	4.08634	6.54477	1
ENSG00000211964	-1.7361	0.00358689																		1	-1.51939	3.79764	2
ENSG00000184661	-1.03036	0.00359479																		1	5.56404	0.475692	1
ENSG00000178999	-0.752784	0.00362327																		1	-1.0642	-1.46633	4
ENSG00000185760	-0.701038	0.00362327																		1	2.37097	-2.66483	2
ENSG00000111716	-0.397404	0.00362327																		1	-3.12321	-1.08448	8
ENSG00000151746	-0.41264	0.00363687																		1	-2.88568	-6.84679	9
ENSG00000186310	-0.788952	0.00363687																		1	3.79353	-3.85749	2
ENSG00000143870	-0.417056	0.00365378																		1	-2.71149	5.57751	6
ENSG00000242371	-1.77912	0.00372509																		1	-2.37934	-4.46465	9
ENSG00000136811	-0.311001	0.00372509																		1	7.37747	-3.09324	2
ENSG00000121152	-0.70256	0.00372509																		1	2.33624	8.06886	2
ENSG00000088325	-0.79246	0.00372874																		1	-1.01362	-4.18644	3
ENSG00000180611	-0.881508	0.00373187																		1	0.269047	4.18904	6
ENSG00000189057	-0.999164	0.00373503																		1	-1.93719	0.678667	24
ENSG00000266338	-0.522294	0.00377852																		0	2.77491	-4.33803	6
ENSG00000187621	-1.22494	0.00380712																		1	6.57537	-4.12431	2
ENSG00000117399	-0.923539	0.00380712																		1	0.364352	-5.31847	5
ENSG00000242265	-1.09676	0.00382964																		0	4.2405	5.52781	1
ENSG00000010803	-0.355783	0.00382964																		0	-2.84325	2.55609	5
ENSG00000211663	-2.14437	0.00386175																		1	0.322478	3.15091	3
ENSG00000078269	-0.39139	0.0038715																		0	-2.85271	3.27781	8
ENSG00000133740	-0.71063	0.00394747																		1	-1.48859	-0.177063	7
ENSG00000137936	-0.928001	0.0040384																		1	5.97833	3.8356	26
ENSG00000148737	0.436031	0.0042332																		0	8.05676	4.75394	2
ENSG00000211972	-1.81814	0.0042332																		1	1.49583	-12.7089	3
ENSG00000106537	-0.784883	0.0042332																		0	7.637	-2.59504	2
ENSG00000119599	-0.45607	0.0042332																		0	-1.13679	1.80711	2
ENSG00000114948	-1.22752	0.0042332																		0	4.11643	-1.48672	4
ENSG00000185164	-0.581072	0.00425527																		0	-1.09787	-6.74884	8
ENSG00000243264	-2.12499	0.00426317																		0	-1.21402	1.06463	15
ENSG00000253364	-1.2701	0.00428405																		0	-0.098458	-9.57008	26
ENSG00000080986	-0.533485	0.00431156																		0	2.72851	1.638	2
ENSG00000184164	-0.56862	0.00431436																		1	-2.20216	-0.288997	2
ENSG00000251546	-1.73811	0.00431436																		1	-2.1297	0.911045	9
ENSG00000151729	-0.685742	0.00438156																		1	-2.50783	-5.64073	14
ENSG00000151725	-0.693261	0.0043943																		1	-4.507	-3.7607	2
ENSG00000154027	-0.83145	0.00439715																		1	-7.16659	4.76419	6
ENSG00000143333	-0.958939	0.00440467																		1	15.7975	-8.74477	1
ENSG00000153064	-0.641744	0.00443163																		1	3.31247	-8.96275	4
ENSG00000168081	-0.84822	0.00447359																		0	0.153727	3.03085	5
ENSG00000112118	-0.5102	0.00447359																		0	-2.30627	3.65328	4
ENSG00000144867	-0.482767	0.00447359																		0	14.7044	-6.19301	7
ENSG00000211677	-1.55201	0.00447359																		0	3.11163	3.57365	1
ENSG00000147475	0.300515	0.00453558																		1	1.53511	-2.9368	2
ENSG00000065328	-0.936298	0.0045465																		0	-6.00359	-0.38933	2
ENSG00000183763	-0.54924	0.00462048																		0	-3.882	-2.76184	6
ENSG00000065717	-0.879722	0.00462048																		0	-4.59265	0.019233	9
ENSG00000101868	-0.444469	0.00462048																		0	-4.49982	-4.14396	15
ENSG00000090861	-0.509312	0.00463563																		0	-2.08183	-1.44636	5
ENSG00000170819	-1.02199	0.00469726																		0	-1.90024	7.5636	24
ENSG00000169607	-0.893683	0.00469726																		0	-10.7939	-0.12056	2
ENSG00000157379	0.293261	0.00469736																		0	4.29013	4.07264	2
ENSG00000228672	-0.771955	0.00475893																		0	8.99407	-5.79664	1
ENSG00000094916	-0.356385	0.00477978																		0	1.12345	3.38021	1
ENSG00000211672	-1.59326	0.00491553																		0	8.02368	-2.89265	1
ENSG00000185480	-0.565021	0.00496485																		0	-3.3568	-2.42551	3
ENSG00000273472	-0.631333	0.00497801																		0	1.63378	-2.13867	3
ENSG00000111665	-0.775608	0.00497801																		0	3.44601	-0.512122	5
ENSG00000116062	-0.407237	0.00497801																		1	2.48292	-5.14214	2
ENSG00000183397	-0.676885	0.00499142																		0	-2.72671	-1.70875	5
ENSG00000183765	-0.411305	0.00504966																		1	1.1871	3.22812	5
ENSG00000164362	-1.44384	0.00506854																		0	-4.84636	-3.76926	9
ENSG00000010319	-0.976131	0.00515405																		1	3.92854	-6.02697	8
ENSG00000239951	-1.59802	0.00517552																		0	-1.62123	-0.67496	18
ENSG00000226777	-0.762498	0.00517552																		0	-1.95675	-6.25084	16
ENSG00000042088	-0.341657	0.00517552																		0	-1.14852	-9.24764	22
ENSG00000109805	-0.86245	0.00518324																		1	2.98605	-8.10329	14
ENSG00000117643	-0.702225	0.00519303																		0	-2.14488	-2.63268	23
ENSG00000014138	-0.322676	0.00519768																		1	1.27125	1.11336	21
ENSG00000108829	-0.380155	0.00520514																		1	5.87489	-7.3813	25
ENSG00000134109	-0.453367	0.00527512																		0	1.02127	-2.61194	2
ENSG00000196305	-0.481772	0.00527512																		0	-4.52184	-4.256	6
ENSG00000167106	-0.660604	0.00529587																		0	-4.91482	-1.21805	9
ENSG00000176533	-0.626395	0.00542345																		0	0.0379436	1.76009	1
ENSG00000188760	-1.064	0.00542345																		0	-5.56333	-3.16347	6
ENSG00000110987	-0.639428	0.00555112																		0	-1.11209	-1.11786	6
ENSG00000139734	-1.05233	0.00555112																		0	-4.73263	8.57161	2
ENSG00000197705	-1.5193	0.00555112																		1	4.58637	8.15745	1
ENSG00000091127	-0.45061	0.0056185																		1	-1.77446	6.56489	4
ENSG00000149136	-0.344764	0.00562119																		0	-4.57227	1.42768	10
ENSG00000027001	-0.345054	0.00567323																		1	-0.860955	1.67992	8
ENSG00000113615	-0.417961	0.00575927																		1	1.79381	-0.319194	15
ENSG00000162063	-0.567426	0.00579407																		1	-4.28501	-7.53822	2
ENSG00000008405	-0.418139	0.00585094																		0	-1.58506	-7.75605	3
ENSG00000132464	-1.41208	0.00586353																		1	-0.574679	-9.76602	6
ENSG00000062822	-0.425944	0.00594205																		0	-7.0262	-5.44222	7
ENSG00000103512	-0.443168	0.00594426																		0	-2.62044	-7.59701	10
ENSG00000138074	-0.408865	0.00611461																		0	-3.98724	-1.8814	6
ENSG00000165409	-1.09716	0.00611461																		0	-4.41115	2.7509	9
ENSG00000172878	-0.428118	0.00621794																		0	-1.71417	-6.73255	18
ENSG00000274114	-0.610507	0.00625565																		0	-3.92332	-5.66904	3
ENSG00000111057	-0.508632	0.00625586																		0	-5.15227	1.84169	10
ENSG00000136153	-0.675436	0.00635287																		0	2.07467	0.900689	2
ENSG00000013375	-0.372622	0.00635287																		1	5.7049	-5.55012	2
ENSG00000182481	-0.422775	0.00635287																		1	-0.389916	-2.42093	8
ENSG00000144749	-0.593465	0.00639546																		0	-2.10572	5.958	9
ENSG00000110777	-1.30457	0.00639546																		0	2.7667	11.2509	6
ENSG00000183814	-0.514023	0.00639831																		0	-2.22142	3.74689	14
ENSG00000163507	-0.56342	0.00646214																		0	5.48906	2.84483	2
ENSG00000110077	0.502346	0.00646214																		0	0.137992	1.9019	17
ENSG00000070950	-0.283622	0.00646214																		0	0.978106	-1.37807	4
ENSG00000211930	-1.34875	0.00651776																		0	-4.7546	3.61361	7
ENSG00000151503	-0.426307	0.00651776																		0	1.94637	-2.89218	3
ENSG00000160193	-0.348772	0.00652929																		0	0.696126	-1.14618	8
ENSG00000234965	-1.35478	0.0066037																		0	-3.22406	-2.07378	25
ENSG00000164087	-0.514968	0.00664058																		0	-3.2136	-1.51609	30
ENSG00000184451	-0.963128	0.00665304																		1	-3.27012	-1.35511	1
ENSG00000178035	-0.290929	0.00665304																		0	-3.8906	2.35741	15
ENSG00000079616	-0.405964	0.00665304																		0	6.13414	2.67689	2
ENSG00000138795	-0.645455	0.00665304																		1	5.09286	-7.65153	1
ENSG00000110079	0.773067	0.00670695																		0	-1.77715	4.64581	4
ENSG00000174607	-1.18046	0.00673896																		1	0.028667	-0.462692	5
ENSG00000244575	-1.8981	0.00673896																		0	-4.21447	1.09074	23
ENSG00000071564	-0.729917	0.00673896																		0	0.59036	-4.04868	8
ENSG00000151491	0.606697	0.00674302																		1	-1.64842	-3.52019	2
ENSG00000106628	-0.375342	0.00676513																		0	-1.31481	6.62627	2
ENSG00000143228	-0.707612	0.00677039																		0	-2.61303	-2.89644	6
ENSG00000097096	-0.772384	0.0068437																		0	-2.78611	-1.49912	9
ENSG00000013573	-0.609675	0.00684531																		0	-6.60941	0.53207	2
ENSG00000131747	-0.7438	0.00684531																		0	-0.420159	2.66454	16
ENSG00000163938	-0.381981	0.00684531																		0	-5.55384	-3.48526	6
ENSG00000211649	-1.81993	0.00686649																		0	-6.33216	-10.1531	9
ENSG00000146670	-0.757512	0.00686649																		0	-6.53783	-1.29832	23
ENSG00000104147	-0.742754	0.00699361																		0	-3.99681	-3.66431	16
ENSG00000078070	-0.264556	0.00699361																		0	-0.0288152	-0.24839	2
ENSG00000123473	-0.679541	0.00699361																		0	-0.604381	-6.08591	4
ENSG00000275063	-2.00069	0.00703201																		0	-2.87748	-6.58416	2
ENSG00000173369	0.894282	0.00713632																		0	-3.01461	-0.107405	5
ENSG00000141577	-0.400723	0.00713632																		0	-3.68424	0.350689	7
ENSG00000211946	-2.18404	0.00713632																		0	-0.95847	-2.24979	14
ENSG00000150967	-0.942358	0.00715183																		1	-7.1113	1.51269	2
ENSG00000166483	-0.545115	0.007204																		1	3.15155	2.15675	23
ENSG00000235532	-0.968757	0.00720901																		0	-3.82858	12.5123	2
ENSG00000138160	-0.764682	0.00720901																		0	-2.0724	-6.10442	17
ENSG00000177455	-0.946726	0.00735191																		0	-4.79092	1.11223	22
ENSG00000204252	-0.68542	0.00738861
ENSG00000167775	-0.555932	0.00738861
ENSG00000166851	-0.801711	0.00741159
ENSG00000117602	-0.388392	0.00742721
ENSG00000127586	-0.481229	0.00743738
ENSG00000241755	-1.84691	0.00743738
ENSG00000100462	-0.32095	0.0074889
ENSG00000076248	-0.521851	0.0074889
ENSG00000169762	-0.383646	0.00761489
ENSG00000165810	-1.33875	0.00762593
ENSG00000143942	-0.812471	0.00770117
ENSG00000184307	-0.722614	0.00772468
ENSG00000243466	-1.58876	0.00775615
ENSG00000165895	-1.06464	0.00788962
ENSG00000241351	-1.50319	0.00788962
ENSG00000104290	-0.49334	0.00792175
ENSG00000243063	-1.44196	0.0080278
ENSG00000240449	-0.815169	0.0080278
ENSG00000203950	0.343242	0.0080278
ENSG00000120915	-0.5235	0.0080278
ENSG00000088340	-1.65414	0.0080278
ENSG00000211942	-2.34955	0.00811287
ENSG00000081052	-1.03929	0.0082082
ENSG00000198554	-0.615494	0.00821989
ENSG00000123485	-0.72317	0.00821989
ENSG00000211965	-1.89116	0.00824175
ENSG00000186854	-0.731935	0.00839218
ENSG00000211973	-2.01954	0.00840193
ENSG00000183048	-0.744693	0.00840193
ENSG00000178921	-0.420041	0.00857894
ENSG00000177084	-0.454492	0.00869683
ENSG00000166411	-0.304485	0.00874217
ENSG00000017427	-1.429	0.00881805
ENSG00000081307	-0.403332	0.00886336
ENSG00000132481	-0.615351	0.00887098
ENSG00000106105	-0.268817	0.00887098
ENSG00000154511	-0.479561	0.00887098
ENSG00000258511	-0.99091	0.00888069
ENSG00000057657	-0.474117	0.00888069
ENSG00000103257	-0.712548	0.00906397
ENSG00000170486	-1.12357	0.00918302
ENSG00000174292	-0.662849	0.00927467
ENSG00000173928	0.323637	0.00930773
ENSG00000006432	-0.765028	0.00930773
ENSG00000100147	-0.344328	0.00930773
ENSG00000149115	-0.671404	0.00930773
ENSG00000168421	-0.418054	0.00932164
ENSG00000153093	-1.14155	0.00932164
ENSG00000111752	-0.60067	0.00932164
ENSG00000004487	-0.348042	0.00932164
ENSG00000144231	-0.27037	0.0093391
ENSG00000248571	-1.02679	0.0093391
ENSG00000211803	-0.842415	0.0093391
ENSG00000134072	0.485528	0.00935071
ENSG00000211976	-1.65425	0.00937402
ENSG00000155304	-0.429705	0.00941699
ENSG00000232613	-1.15506	0.00947618
ENSG00000075275	-0.761362	0.00948646
ENSG00000163053	-1.26803	0.00953083
ENSG00000136986	-0.238417	0.00969311
ENSG00000226025	-1.09002	0.00970738
ENSG00000136052	-0.839279	0.00982742
ENSG00000179409	-0.345473	0.0100301
ENSG00000025434	0.400385	0.0100477
ENSG00000183742	-0.9404	0.0100827
ENSG00000211647	-1.70032	0.0101038
ENSG00000211678	-1.41228	0.0101038
ENSG00000254395	-1.47628	0.0101814
ENSG00000123352	-0.527493	0.010183
ENSG00000135249	-0.405027	0.010183
ENSG00000213420	-0.675455	0.0101945
ENSG00000100479	-0.675922	0.0101945
ENSG00000211625	-1.79189	0.0103421
ENSG00000204394	-0.375458	0.0104097
ENSG00000116014	-0.772307	0.010736
ENSG00000072163	-0.704507	0.0107361
ENSG00000162337	-1.13008	0.0109846
ENSG00000137965	0.813496	0.0110684
ENSG00000133424	-1.09854	0.0112502
ENSG00000182472	0.483241	0.0112692
ENSG00000253818	-1.67619	0.0112854
ENSG00000145386	-0.776883	0.0113391
ENSG00000144218	-0.795559	0.0113393
ENSG00000211935	-1.63422	0.0113393
ENSG00000171033	-0.561077	0.011403
ENSG00000137962	0.775959	0.011403
ENSG00000076604	-0.625321	0.0115235
ENSG00000115677	-0.295331	0.0115287
ENSG00000183960	-1.19848	0.0115287
ENSG00000112039	-0.479631	0.0116424
ENSG00000101898	-0.573438	0.0116424
ENSG00000211664	-1.85301	0.0116424
ENSG00000092853	-0.718561	0.0118252
ENSG00000132436	-0.549142	0.0118993
ENSG00000148773	-0.693996	0.0119928
ENSG00000026652	0.339935	0.0120325
ENSG00000244116	-1.43545	0.012063
ENSG00000131323	-0.340934	0.0120916
ENSG00000166582	-0.513572	0.0120916
ENSG00000156970	-0.867113	0.0120916
ENSG00000271178	-1.49946	0.0121105
ENSG00000119912	-0.33769	0.0123406
ENSG00000165905	-0.792859	0.0124066
ENSG00000144554	-0.398297	0.0124066
ENSG00000132382	-0.457468	0.0124989
ENSG00000175106	-0.401095	0.0125315
ENSG00000211676	-1.23662	0.0125554
ENSG00000133328	-1.09916	0.0125554
ENSG00000143110	0.469232	0.0126024
ENSG00000118420	-0.394463	0.0126891
ENSG00000134909	-0.539962	0.0127034
ENSG00000112394	-0.857447	0.0127343
ENSG00000151929	-0.483257	0.0127582
ENSG00000274576	-2.25257	0.012861
ENSG00000172269	-0.30872	0.012861
ENSG00000162373	-0.564983	0.0128728
ENSG00000185339	0.684838	0.0130078
ENSG00000249115	-0.352253	0.013068
ENSG00000126709	0.986504	0.013084
ENSG00000025770	-0.302934	0.0133052
ENSG00000154839	-0.837657	0.0133329
ENSG00000158169	-0.448879	0.0133578
ENSG00000228366	-0.904425	0.0133585
ENSG00000005513	-0.928822	0.0133585
ENSG00000146410	-0.623517	0.0133585
ENSG00000116830	-0.241411	0.0133585
ENSG00000135960	-1.15436	0.0134441
ENSG00000144381	-0.361176	0.0135439
ENSG00000061656	-0.740559	0.0135688
ENSG00000100206	-1.08753	0.0136332
ENSG00000231475	-1.71452	0.0136332
ENSG00000253239	-1.45665	0.0137701
ENSG00000130545	-0.759494	0.0137892
ENSG00000211650	-1.86381	0.0138449
ENSG00000237943	-0.431461	0.0139054
ENSG00000137812	-0.667409	0.0139318
ENSG00000103647	-1.17475	0.0139318
ENSG00000214367	-0.457605	0.0140424
ENSG00000145850	-0.771951	0.0141689
ENSG00000137266	-0.583974	0.0141689
ENSG00000225523	-1.76878	0.01423
ENSG00000138092	-0.452405	0.01423
ENSG00000112182	-0.700103	0.0144043
ENSG00000174944	-0.764559	0.0144754
ENSG00000120334	-0.380622	0.0145233
ENSG00000269378	-0.503909	0.0145485
ENSG00000166562	-0.614296	0.0145485
ENSG00000123064	-0.298347	0.0145821
ENSG00000233916	0.989172	0.0145821
ENSG00000237276	0.605909	0.0145821
ENSG00000162298	-0.440726	0.0145821
ENSG00000176890	-0.884428	0.0146052
ENSG00000065308	-0.456973	0.0146052
ENSG00000160224	-0.869988	0.0147328
ENSG00000106605	0.447076	0.014766
ENSG00000159307	-1.15466	0.0149037
ENSG00000147231	-0.625068	0.0149125
ENSG00000112877	-0.590547	0.0149232
ENSG00000167900	-0.673482	0.0149232
ENSG00000134057	-0.734853	0.0150389
ENSG00000073849	-0.419684	0.0150389
ENSG00000164818	-0.535402	0.0150839
ENSG00000204852	-0.446703	0.0152452
ENSG00000254098	-1.12458	0.0153408
ENSG00000249825	-0.872459	0.0153408
ENSG00000196365	-0.336439	0.0153408
ENSG00000172548	-0.777116	0.0153795
ENSG00000184575	-0.330218	0.0154317
ENSG00000105974	-1.15319	0.0154317
ENSG00000113013	-0.24174	0.0154959
ENSG00000118985	-0.577959	0.01557
ENSG00000117411	-0.779566	0.01563
ENSG00000211890	-1.48489	0.0157361
ENSG00000167881	-0.275911	0.0157919
ENSG00000112033	-0.345402	0.0157919
ENSG00000180543	-0.734824	0.0158196
ENSG00000211749	-0.747434	0.0160118
ENSG00000196476	-0.417669	0.0160118
ENSG00000154764	-0.959981	0.016107
ENSG00000092621	-0.608917	0.016107
ENSG00000140688	-0.335802	0.0161316
ENSG00000115761	-0.206247	0.0161316
ENSG00000108984	0.576439	0.0161316
ENSG00000227195	-1.04531	0.0161324
ENSG00000134291	-0.399573	0.0161324
ENSG00000276775	-1.9464	0.0161324
ENSG00000072274	-0.404857	0.0161324
ENSG00000121621	-0.640367	0.0161586
ENSG00000224610	-1.09214	0.0163158
ENSG00000160683	-0.872278	0.016328
ENSG00000156510	-0.865103	0.0163421
ENSG00000074696	-0.333505	0.0163755
ENSG00000119977	-0.352256	0.0165169
ENSG00000134709	-0.636998	0.0165169
ENSG00000197093	-0.601965	0.0166154
ENSG00000231170	0.639666	0.0166154
ENSG00000214198	-0.965112	0.0166287
ENSG00000182670	-0.305901	0.0166287
ENSG00000149636	-0.335439	0.0166626
ENSG00000170312	-0.753639	0.016702
ENSG00000177272	-0.587203	0.016702
ENSG00000142583	-0.774956	0.0167189
ENSG00000270760	0.66943	0.0167263
ENSG00000109084	-0.491474	0.0167266
ENSG00000279602	-0.72623	0.0167516
ENSG00000176619	-0.506348	0.0167543
ENSG00000151849	-0.387954	0.0167923
ENSG00000087299	-0.38918	0.0167962
ENSG00000127328	-0.261361	0.0168142
ENSG00000263961	-0.621514	0.0168142
ENSG00000161800	-0.434944	0.0168142
ENSG00000112486	-0.68766	0.0168142
ENSG00000111863	-0.791048	0.0168142
ENSG00000183624	-0.306001	0.0168838
ENSG00000121940	-0.341914	0.0169277
ENSG00000157827	0.57787	0.0170277
ENSG00000232021	-0.858485	0.0170402
ENSG00000236200	-0.63257	0.0170872
ENSG00000168273	0.456949	0.017133
ENSG00000058600	-0.325417	0.017133
ENSG00000146281	-0.392311	0.0171595
ENSG00000137807	-0.572499	0.017188
ENSG00000204580	-0.578607	0.0174596
ENSG00000182010	-0.712017	0.0176464
ENSG00000108559	-0.278104	0.0178378
ENSG00000135318	-0.779265	0.0178914
ENSG00000058056	-0.472728	0.0179185
ENSG00000175287	-0.762523	0.0180319
ENSG00000067369	-0.453657	0.0182601
ENSG00000172602	-0.844799	0.0183218
ENSG00000156345	-0.590951	0.0183515
ENSG00000141956	-0.364153	0.0183571
ENSG00000165304	-0.713722	0.0183993
ENSG00000115705	-1.06838	0.0183993
ENSG00000204789	-0.777323	0.0184296
ENSG00000259768	-0.741021	0.0184653
ENSG00000100916	-0.303641	0.0185083
ENSG00000171657	0.637947	0.018684
ENSG00000177669	-0.542634	0.018684
ENSG00000143771	0.427872	0.0187217
ENSG00000157456	-0.704169	0.0187217
ENSG00000187118	0.44865	0.0188066
ENSG00000152894	-0.82914	0.0188114
ENSG00000154319	-0.896569	0.0188114
ENSG00000141576	-0.676579	0.0188114
ENSG00000184613	-0.795336	0.0189786
ENSG00000197785	-0.402199	0.0189786
ENSG00000158869	0.457444	0.0189786
ENSG00000275418	-0.694631	0.0189786
ENSG00000101003	-0.817954	0.0191204
ENSG00000005156	-0.292553	0.0192909
ENSG00000127074	-1.12705	0.019446
ENSG00000132357	0.477493	0.0194585
ENSG00000278709	-0.777334	0.0196371
ENSG00000203797	0.563835	0.0196757
ENSG00000224041	-1.44491	0.0197217
ENSG00000149054	-1.08902	0.0197217
ENSG00000156509	-0.900633	0.0197217
ENSG00000146904	-0.42386	0.0197358
ENSG00000122965	-0.292172	0.0197478
ENSG00000139514	-0.376567	0.0197683
ENSG00000080561	-0.881455	0.0197683
ENSG00000127022	-0.305497	0.0197683
ENSG00000186907	-0.737168	0.0197683
ENSG00000089685	-0.75173	0.0197683
ENSG00000197279	-0.731008	0.0197683
ENSG00000121892	-0.301286	0.0197683
ENSG00000165591	-0.79815	0.0197988
ENSG00000082293	-1.11609	0.0198433
ENSG00000089127	0.65925	0.0198433
ENSG00000112812	-0.857485	0.0199107
ENSG00000095319	-0.446703	0.0199107
ENSG00000137309	-0.483068	0.0199107
ENSG00000237438	-0.709845	0.0199356
ENSG00000123453	-0.825409	0.0199356
ENSG00000136699	-0.33574	0.0199879
ENSG00000187741	-0.302943	0.0199966
ENSG00000128656	-0.614604	0.0200515
ENSG00000164136	0.356507	0.0200515
ENSG00000213551	-0.369506	0.0201839
ENSG00000231682	-0.773009	0.0202067
ENSG00000253451	-1.82951	0.0202771
ENSG00000123612	-0.798617	0.020287
ENSG00000158715	-0.788616	0.0203235
ENSG00000174307	0.811614	0.0203235
ENSG00000119777	-0.306377	0.0204157
ENSG00000251023	0.613776	0.0204719
ENSG00000116191	-0.468464	0.0204853
ENSG00000234261	-0.745028	0.0204853
ENSG00000100219	-0.393931	0.0204853
ENSG00000164038	-0.352066	0.0204853
ENSG00000152492	-0.346287	0.0204853
ENSG00000249096	-0.66617	0.0205098
ENSG00000197766	0.53778	0.0205412
ENSG00000162078	0.712617	0.0206156
ENSG00000182580	-1.25851	0.0208187
ENSG00000142089	0.7162	0.020897
ENSG00000163808	-0.746298	0.020897
ENSG00000128383	0.72086	0.0209391
ENSG00000023445	-0.445114	0.0209773
ENSG00000111788	-0.573683	0.0209773
ENSG00000065485	-0.408385	0.0210436
ENSG00000113048	-0.300841	0.0212014
ENSG00000213722	0.472383	0.0213739
ENSG00000130707	-1.18734	0.0213739
ENSG00000090889	-0.753151	0.0213739
ENSG00000136731	-0.266736	0.0213739
ENSG00000089094	-0.381968	0.0213739
ENSG00000075711	-0.252003	0.0213739
ENSG00000035499	-0.752438	0.0213739
ENSG00000170264	-0.670949	0.0213739
ENSG00000188352	-0.321685	0.0213739
ENSG00000235423	-0.589816	0.0213963
ENSG00000233850	-0.729647	0.0214545
ENSG00000231705	0.689387	0.0214545
ENSG00000187608	0.980482	0.0214736
ENSG00000152495	-0.646401	0.021638
ENSG00000157077	-0.533072	0.0216494
ENSG00000225698	-1.68803	0.0217493
ENSG00000143486	-0.185875	0.0217927
ENSG00000204390	0.388084	0.0219011
ENSG00000273576	0.465259	0.0219011
ENSG00000188807	-0.495236	0.0219011
ENSG00000166197	-0.30572	0.0219259
ENSG00000137959	1.15283	0.0219993
ENSG00000055044	-0.316571	0.0219993
ENSG00000166965	-0.40159	0.0220446
ENSG00000240859	0.407664	0.0221095
ENSG00000197549	-1.04181	0.0221445
ENSG00000100596	0.385193	0.0221596
ENSG00000140743	-0.399485	0.0222076
ENSG00000185745	1.17538	0.0222945
ENSG00000165949	1.59562	0.0223276
ENSG00000161513	0.342991	0.0223276
ENSG00000123360	0.394328	0.0223276
ENSG00000284690	0.746189	0.0224171
ENSG00000084774	-0.503749	0.0224959
ENSG00000175305	-0.498062	0.0225569
ENSG00000079215	0.704238	0.0225629
ENSG00000130726	-0.425244	0.0225758
ENSG00000128059	-0.484942	0.0228399
ENSG00000103064	-0.312847	0.0229652
ENSG00000261269	0.822034	0.0229834
ENSG00000176834	-0.487253	0.0229834
ENSG00000188312	-0.47276	0.0230968
ENSG00000182107	-0.809937	0.0231354
ENSG00000133657	-0.343602	0.0234031
ENSG00000112378	-0.591919	0.0236497
ENSG00000178562	-0.575473	0.0237914
ENSG00000079134	-0.288925	0.0238128
ENSG00000135476	-0.77576	0.0238128
ENSG00000183401	0.271673	0.0242037
ENSG00000229151	-0.720631	0.0243159
ENSG00000162222	0.338602	0.0243159
ENSG00000115306	-0.423558	0.0243159
ENSG00000197880	-0.706873	0.0243562
ENSG00000167613	0.314096	0.024432
ENSG00000102265	0.443324	0.0245222
ENSG00000122043	-0.76411	0.0245222
ENSG00000129484	-0.334745	0.0245388
ENSG00000146425	0.33447	0.0246972
ENSG00000173198	0.376599	0.0248262
ENSG00000105246	0.611302	0.0249743
ENSG00000112312	-0.468645	0.0249775
ENSG00000136098	0.260551	0.0249775
ENSG00000163781	-0.242319	0.0249775
ENSG00000103353	-0.316204	0.0249775
ENSG00000087087	-0.26094	0.0249905
ENSG00000176273	-0.396317	0.0249905
ENSG00000169435	-1.00178	0.0249905
ENSG00000253540	-0.67444	0.0250075
ENSG00000171320	-0.7355	0.0250075
ENSG00000186638	-0.840828	0.0250075
ENSG00000122861	-1.12243	0.0250177
ENSG00000188976	-0.273091	0.0251231
ENSG00000235621	-0.969358	0.0251618
ENSG00000220785	-0.659099	0.0255022
ENSG00000277369	0.390601	0.0255171
ENSG00000173530	-0.397039	0.0255519
ENSG00000151470	0.358291	0.0256218
ENSG00000042286	-0.392231	0.0256218
ENSG00000099282	-0.55681	0.025765
ENSG00000163565	0.446994	0.0258514
ENSG00000049656	-0.615228	0.0258674
ENSG00000174996	-0.354007	0.0259998
ENSG00000224220	-0.818594	0.0260122
ENSG00000132646	-0.446091	0.0260122
ENSG00000138101	-0.238802	0.0261156
ENSG00000169252	0.385851	0.0263286
ENSG00000211696	0.726818	0.0263441
ENSG00000164484	-0.801628	0.0263441
ENSG00000009830	-0.399214	0.0263441
ENSG00000166123	-0.50219	0.0264064
ENSG00000258366	-0.579417	0.0264064
ENSG00000059915	-0.50001	0.0264362
ENSG00000235413	-0.678752	0.0264534
ENSG00000146918	-0.447298	0.0264782
ENSG00000134285	-0.540247	0.0264782
ENSG00000116649	-0.618728	0.0265025
ENSG00000226950	-0.470345	0.0265792
ENSG00000115806	-0.293575	0.0265792
ENSG00000108641	-0.724478	0.0266138
ENSG00000211961	-1.74798	0.0266384
ENSG00000104921	-0.75919	0.0266384
ENSG00000133106	0.666275	0.0266384
ENSG00000188596	-0.962397	0.026834
ENSG00000182199	-0.345409	0.0268906
ENSG00000248668	-0.78539	0.0269458
ENSG00000155189	-0.342854	0.0269458
ENSG00000166261	-0.433536	0.0269651
ENSG00000124357	0.358947	0.0269651
ENSG00000241244	-1.6046	0.0269818
ENSG00000162650	-0.293727	0.0269849
ENSG00000125122	0.278691	0.0269849
ENSG00000239571	-1.30167	0.0270134
ENSG00000251039	-1.77081	0.0270134
ENSG00000214193	-0.564862	0.027193
ENSG00000090686	-0.203499	0.0274897
ENSG00000126353	-0.70679	0.0274897
ENSG00000255518	-0.921831	0.027557
ENSG00000154240	-0.866965	0.0275799
ENSG00000090520	-0.341979	0.0275799
ENSG00000157212	-0.247608	0.0277893
ENSG00000153147	-0.248635	0.0278536
ENSG00000126759	0.431012	0.0278999
ENSG00000168268	-0.7005	0.0280996
ENSG00000112782	-0.779891	0.0280996
ENSG00000269404	-0.694916	0.028163
ENSG00000111247	-0.565869	0.028163
ENSG00000007312	-0.471528	0.0283136
ENSG00000109046	0.364339	0.028339
ENSG00000178226	0.341136	0.0283465
ENSG00000196937	-0.420567	0.0287032
ENSG00000249667	-0.718312	0.0288031
ENSG00000113319	-0.541488	0.0288986
ENSG00000176928	-0.709621	0.0288986
ENSG00000125731	-0.47542	0.0289406
ENSG00000184588	-0.592757	0.0290167
ENSG00000125459	-0.380606	0.0290167
ENSG00000068079	0.509493	0.0290167
ENSG00000132185	-0.843482	0.029018
ENSG00000002745	-0.83022	0.029018
ENSG00000165688	-0.250555	0.029018
ENSG00000115053	-0.287554	0.029018
ENSG00000165244	-0.54262	0.029022
ENSG00000135899	0.390759	0.029022
ENSG00000115468	-0.980805	0.029022
ENSG00000211642	-1.75913	0.029022
ENSG00000113810	-0.362936	0.029022
ENSG00000067177	-1.22112	0.0290549
ENSG00000104714	0.274205	0.0290853
ENSG00000134900	-0.249993	0.0291545
ENSG00000168395	-0.210785	0.0292726
ENSG00000211639	-1.77588	0.0292726
ENSG00000123374	-0.297474	0.0294893
ENSG00000168152	-0.447594	0.0295007
ENSG00000101464	-0.26424	0.0295007
ENSG00000274752	-0.717737	0.0295726
ENSG00000126261	-0.24419	0.0296304
ENSG00000263001	-0.328474	0.029674
ENSG00000175063	-0.633362	0.029948
ENSG00000240671	-1.44396	0.0300625
ENSG00000267547	0.753619	0.030282
ENSG00000088899	-0.735069	0.030282
ENSG00000204642	0.288995	0.0303086
ENSG00000117724	-0.649915	0.0303685
ENSG00000152253	-0.854497	0.030423
ENSG00000117215	-0.949081	0.0305791
ENSG00000145050	-0.46999	0.0305791
ENSG00000151012	-0.796928	0.0305791
ENSG00000241294	-1.51985	0.0306252
ENSG00000168961	0.431238	0.0307038
ENSG00000163935	-0.353033	0.0308092
ENSG00000105369	-0.765417	0.030873
ENSG00000099956	-0.331186	0.030873
ENSG00000064989	0.532149	0.0308772
ENSG00000196557	-0.767645	0.0310684
ENSG00000101230	-0.896967	0.0311824
ENSG00000160932	0.728275	0.0313535
ENSG00000182985	-0.609452	0.0313748
ENSG00000130956	-0.65951	0.0315419
ENSG00000120694	-0.392753	0.0319297
ENSG00000110944	-0.463882	0.0319297
ENSG00000163600	-0.538399	0.032093
ENSG00000106415	-0.444999	0.032093
ENSG00000105447	-0.311074	0.032093
ENSG00000117632	-0.459666	0.0321005
ENSG00000101966	0.271678	0.0321005
ENSG00000158850	-0.237793	0.0321139
ENSG00000119979	0.283338	0.0322173
ENSG00000255062	0.504737	0.0322173
ENSG00000112339	-0.235325	0.0322943
ENSG00000218749	1.01067	0.0324767
ENSG00000165733	-0.293309	0.0324901
ENSG00000072858	-0.473942	0.0326181
ENSG00000111012	-0.800436	0.0327436
ENSG00000263417	-0.860562	0.0328207
ENSG00000136573	-0.736159	0.0329403
ENSG00000143933	0.334913	0.032973
ENSG00000214826	-0.537379	0.0331965
ENSG00000099219	-0.357989	0.0331965
ENSG00000138796	-0.270031	0.0335323
ENSG00000137411	-0.376675	0.0335621
ENSG00000118246	-0.286444	0.0336361
ENSG00000283602	0.471448	0.0336361
ENSG00000100526	-0.635999	0.0336955
ENSG00000160551	0.349673	0.0339482
ENSG00000147224	-0.292768	0.0339741
ENSG00000186056	-0.524907	0.0339741
ENSG00000110848	-0.591582	0.0339741
ENSG00000238057	0.490135	0.0339741
ENSG00000162144	-0.270169	0.0339741
ENSG00000143067	-0.6069	0.0340303
ENSG00000077585	0.411543	0.0342832
ENSG00000211727	-0.704272	0.0342832
ENSG00000169047	-0.496346	0.0343348
ENSG00000166938	-0.284942	0.0344571
ENSG00000039123	-0.272243	0.0347441
ENSG00000269713	-0.36529	0.0347441
ENSG00000221890	-0.746584	0.0347446
ENSG00000075218	-0.607492	0.0347446
ENSG00000129173	-0.814265	0.0347584
ENSG00000140534	-0.931228	0.0348681
ENSG00000132016	-0.767065	0.0350901
ENSG00000198722	-0.66242	0.0351738
ENSG00000149150	-0.334914	0.0351775
ENSG00000203747	0.435044	0.0353968
ENSG00000160145	-0.660299	0.0354227
ENSG00000095002	-0.39183	0.0354652
ENSG00000253755	-2.37591	0.0354652
ENSG00000163154	0.477336	0.0354652
ENSG00000169683	-0.316509	0.0356168
ENSG00000108515	-0.305475	0.0356168
ENSG00000161996	-0.468116	0.0356579
ENSG00000179218	-0.31538	0.0356579
ENSG00000204536	-0.253061	0.035664
ENSG00000260719	-0.357352	0.0356732
ENSG00000170293	-0.584681	0.0356732
ENSG00000118007	-0.232665	0.0357717
ENSG00000189283	-0.372994	0.0358876
ENSG00000198130	-0.329186	0.0358876
ENSG00000147912	-0.488111	0.0359372
ENSG00000139737	-0.574859	0.0360168
ENSG00000244620	-0.860431	0.0360819
ENSG00000165617	-0.869686	0.0360819
ENSG00000169508	-0.471241	0.0360819
ENSG00000188130	-0.635107	0.0362247
ENSG00000175779	-0.749341	0.0362762
ENSG00000227036	-1.04914	0.0366143
ENSG00000185527	0.361501	0.0366625
ENSG00000159063	-0.245115	0.0366625
ENSG00000174469	-1.2842	0.0367455
ENSG00000153066	-0.410696	0.0367791
ENSG00000181585	-0.782404	0.0368857
ENSG00000180098	0.186432	0.0368857
ENSG00000157734	-0.576956	0.0370287
ENSG00000253633	-0.924953	0.0371707
ENSG00000137571	-0.825669	0.0371707
ENSG00000226125	0.783561	0.0371972
ENSG00000150782	0.453641	0.0373682
ENSG00000137834	-1.05299	0.0374012
ENSG00000170545	0.264578	0.0374067
ENSG00000137563	-0.672941	0.037519
ENSG00000182240	-0.594026	0.0375816
ENSG00000206053	-0.442498	0.0376047
ENSG00000138346	-0.385183	0.0376047
ENSG00000256073	0.318562	0.0376294
ENSG00000130816	-0.272493	0.0376815
ENSG00000138134	-0.35261	0.0377748
ENSG00000211611	-1.61776	0.0378947
ENSG00000087053	-0.304959	0.0381121
ENSG00000273542	0.490163	0.0381884
ENSG00000147180	-0.705528	0.0384362
ENSG00000131142	-0.955897	0.0385154
ENSG00000169857	-0.578986	0.0385592
ENSG00000281103	0.388593	0.0385739
ENSG00000070718	-0.354165	0.0385739
ENSG00000162745	0.618258	0.038633
ENSG00000245213	-0.360197	0.038633
ENSG00000066427	0.152996	0.0386886
ENSG00000204219	-0.561826	0.0387743
ENSG00000048991	-0.230575	0.0387743
ENSG00000100522	-0.320269	0.0387743
ENSG00000162804	-0.662377	0.0387799
ENSG00000116983	-0.729456	0.0388175
ENSG00000165724	-0.616675	0.0388377
ENSG00000271605	0.36114	0.0388622
ENSG00000127080	-0.287804	0.0390012
ENSG00000169224	-0.805892	0.0390048
ENSG00000104524	-0.387764	0.0391149
ENSG00000196420	0.484767	0.0392705
ENSG00000166881	-0.407218	0.0392705
ENSG00000138180	-0.722939	0.0392705
ENSG00000211652	-1.4721	0.0392705
ENSG00000163599	-0.456893	0.0397121
ENSG00000117597	-0.302896	0.0397866
ENSG00000132199	-0.379455	0.0399617
ENSG00000174669	-0.464256	0.0399617
ENSG00000018699	-0.297905	0.0400517
ENSG00000136014	-0.73695	0.0400625
ENSG00000135862	-0.631446	0.0401213
ENSG00000116761	-0.656172	0.0401243
ENSG00000085871	0.352045	0.0402459
ENSG00000265148	-0.358042	0.040251
ENSG00000135047	0.517338	0.0403108
ENSG00000205189	-0.424516	0.0405187
ENSG00000006607	-0.31641	0.0405599
ENSG00000161267	-0.361568	0.0409213
ENSG00000231292	-1.1037	0.0409712
ENSG00000096433	-0.507406	0.0410518
ENSG00000236859	0.234322	0.0410965
ENSG00000171456	-0.291342	0.0411994
ENSG00000164867	-0.59856	0.0411994
ENSG00000142227	0.325854	0.0412399
ENSG00000136824	-0.412804	0.0413007
ENSG00000233355	-0.595902	0.0413709
ENSG00000159753	-0.719345	0.0414268
ENSG00000173599	-0.591901	0.0414455
ENSG00000137135	-0.446134	0.0414455
ENSG00000211679	-1.24541	0.0414455
ENSG00000184992	-0.34154	0.0416592
ENSG00000181656	-0.870107	0.041756
ENSG00000271447	-0.836545	0.0418378
ENSG00000214787	0.401155	0.0420277
ENSG00000021300	-0.477878	0.0420633
ENSG00000081059	-0.594788	0.0421989
ENSG00000118680	0.284392	0.0422452
ENSG00000131462	-0.360269	0.0423906
ENSG00000130024	-0.311486	0.0425123
ENSG00000235954	-0.252924	0.0426525
ENSG00000179152	0.266848	0.0426525
ENSG00000207475	0.727625	0.042666
ENSG00000130299	-0.311568	0.0428086
ENSG00000119537	-0.267044	0.042943
ENSG00000147457	-0.286565	0.0429469
ENSG00000154611	-0.775362	0.0432061
ENSG00000204482	0.463482	0.043215
ENSG00000179934	-1.02025	0.0433445
ENSG00000166002	0.403787	0.0435485
ENSG00000258919	0.829733	0.0435714
ENSG00000114107	-0.377278	0.0436112
ENSG00000102054	-0.224131	0.0438558
ENSG00000130751	-0.793316	0.0439676
ENSG00000176454	-0.254191	0.0440256
ENSG00000141076	-0.256166	0.0440275
ENSG00000197385	-1.05389	0.0440275
ENSG00000175513	0.845194	0.0444246
ENSG00000011426	-0.630184	0.0444361
ENSG00000228716	-0.508892	0.0445227
ENSG00000112972	-0.299597	0.0445281
ENSG00000100350	-0.518899	0.0445663
ENSG00000184730	0.46395	0.0446143
ENSG00000169016	-0.260597	0.0446143
ENSG00000140092	-0.563048	0.0446892
ENSG00000232807	0.395572	0.0447542
ENSG00000108798	0.417938	0.0452114
ENSG00000174442	-0.341622	0.0452877
ENSG00000164031	0.238108	0.0453114
ENSG00000267676	-0.701716	0.045322
ENSG00000277232	0.546345	0.0453418
ENSG00000278857	-1.23328	0.0458066
ENSG00000170653	0.225019	0.0459874
ENSG00000131351	-0.238447	0.0461449
ENSG00000128228	-0.48191	0.0462043
ENSG00000120438	-0.199997	0.0462775
ENSG00000149679	-0.458961	0.0462943
ENSG00000111371	-0.364352	0.0463045
ENSG00000137337	-0.284221	0.0464736
ENSG00000067113	-0.368891	0.0467192
ENSG00000131375	-0.224157	0.0473696
ENSG00000086065	0.436457	0.0473696
ENSG00000162894	-0.436575	0.0474317
ENSG00000114529	-0.599153	0.0478559
ENSG00000160953	-0.244733	0.0478913
ENSG00000204472	0.432693	0.0479171
ENSG00000158106	-0.462335	0.0479171
ENSG00000143185	0.596915	0.0482667
ENSG00000206535	-0.677331	0.0482667
ENSG00000197888	-1.41239	0.0482667
ENSG00000160190	-0.288135	0.0482667
ENSG00000134765	-1.00626	0.0482667
ENSG00000204389	0.613037	0.0482667
ENSG00000247982	-0.800358	0.0482667
ENSG00000197157	-0.261909	0.0482667
ENSG00000215788	-0.529078	0.0483377
ENSG00000180228	-0.242584	0.0484886
ENSG00000138755	-0.973578	0.0486838
ENSG00000110328	-1.04091	0.0487933
ENSG00000112149	-0.655925	0.0488004
ENSG00000158813	-0.74698	0.0488004
ENSG00000086475	-0.29257	0.0488784
ENSG00000145022	0.237445	0.0488857
ENSG00000005884	-0.575077	0.0488967
ENSG00000122420	1.02739	0.0488967
ENSG00000130935	-0.281407	0.0488967
ENSG00000163009	-0.679618	0.0489359
ENSG00000197956	0.436734	0.0489359
ENSG00000179750	-1.02328	0.0490752
ENSG00000166126	-0.772601	0.0490865
ENSG00000151806	-0.265294	0.0493836
ENSG00000159445	-0.339128	0.0494309
ENSG00000177595	-0.301145	0.0494309
ENSG00000087303	-0.508328	0.0495065
ENSG00000143344	0.5608	0.0495065
ENSG00000107104	-0.54619	0.0496368
ENSG00000153107	-0.362284	0.0496368
ENSG00000070526	-0.888592	0.0496728
ENSG00000214706	-0.296441	0.049807
ENSG00000214212	0.39162	0.0498452
ENSG00000241360	-1.10384	0.0498452
ENSG00000088387	-0.551538	0.0499478
ENSG00000174705	0.723479	0.0500073
ENSG00000144468	-0.244517	0.050051
ENSG00000197361	-0.503757	0.0501341
ENSG00000100099	-0.228463	0.0503827
ENSG00000188848	-0.704897	0.0504568
ENSG00000137804	-0.48354	0.0504568
ENSG00000272870	0.553184	0.0504568
ENSG00000268001	0.433668	0.0504568
ENSG00000196542	0.788589	0.0505291
ENSG00000175294	0.359899	0.0509966
ENSG00000085415	-0.257022	0.0510911
ENSG00000126787	-0.787862	0.0511409
ENSG00000130303	0.419601	0.0512246
ENSG00000132932	-0.818486	0.0512246
ENSG00000179029	0.234113	0.0512546
ENSG00000170606	-0.187541	0.0513215
ENSG00000138363	-0.263516	0.05138
ENSG00000184465	-0.297276	0.0515039
ENSG00000252103	0.419362	0.0515116
ENSG00000145349	-0.327627	0.0515352
ENSG00000000460	-0.262597	0.0515352
ENSG00000132849	-0.535188	0.0516119
ENSG00000278272	-0.758839	0.0516768
ENSG00000103044	-0.648397	0.0516768
ENSG00000154016	-0.413667	0.0517557
ENSG00000185885	0.589156	0.0522309
ENSG00000133895	-0.307614	0.0523926
ENSG00000281376	0.592169	0.0524295
ENSG00000117758	0.252673	0.0527325
ENSG00000155561	-0.34861	0.0528036
ENSG00000133065	-0.445251	0.0528473
ENSG00000183134	-1.11026	0.0531834
ENSG00000011600	0.399342	0.0531834
ENSG00000135829	-0.23293	0.0534527
ENSG00000133119	-0.330781	0.0537964
ENSG00000155962	0.489729	0.0547438
ENSG00000196526	-0.467335	0.0549336
ENSG00000166341	-0.696194	0.0550768
ENSG00000171659	0.598167	0.0550995
ENSG00000088836	-0.676607	0.0550995
ENSG00000115368	-0.273308	0.0550995
ENSG00000147642	-0.90053	0.0550995
ENSG00000177946	0.313692	0.0550995
ENSG00000172113	0.213377	0.0551756
ENSG00000069966	-0.332728	0.0551756
ENSG00000168056	-0.510901	0.0552496
ENSG00000096384	-0.243976	0.0553688
ENSG00000141698	-0.33649	0.0553688
ENSG00000138095	-0.274739	0.0553688
ENSG00000161847	-0.349465	0.0555051
ENSG00000173207	-0.385624	0.0559826
ENSG00000211898	-0.979931	0.0560863
ENSG00000167850	0.369122	0.0567577
ENSG00000249806	-0.647042	0.0568357
ENSG00000189013	0.593029	0.0568357
ENSG00000164850	0.758211	0.0568357
ENSG00000080839	-0.297191	0.0568357
ENSG00000225177	0.41557	0.0568357
ENSG00000090989	0.211725	0.0568357
ENSG00000158402	-0.634362	0.0568357
ENSG00000238197	0.277283	0.056898
ENSG00000117593	-0.343496	0.0569322
ENSG00000175970	-0.270732	0.0575909
ENSG00000055332	0.486605	0.0576742
ENSG00000241316	-0.546905	0.0576742
ENSG00000137054	-0.262722	0.0577768
ENSG00000159086	-0.25161	0.0577934
ENSG00000163520	-0.813142	0.0577934
ENSG00000006534	0.333458	0.0577934
ENSG00000213742	-0.47938	0.0580391
ENSG00000211593	-0.915006	0.0581227
ENSG00000171368	-0.721899	0.0581227
ENSG00000075131	-0.336664	0.0582513
ENSG00000255733	-0.830677	0.0584088
ENSG00000262251	-0.381873	0.0584299
ENSG00000253998	-1.54836	0.0585045
ENSG00000085382	-0.277306	0.0585045
ENSG00000168811	-0.533287	0.0585854
ENSG00000231365	-0.406033	0.0587416
ENSG00000170482	-0.497345	0.0587416
ENSG00000140511	-0.431955	0.059295
ENSG00000165914	-0.58126	0.059295
ENSG00000170128	-0.876085	0.0593882
ENSG00000111674	-0.41149	0.0599772
ENSG00000182463	-0.657794	0.0599772
ENSG00000077152	-0.587251	0.0606147
ENSG00000265206	0.459975	0.060892
ENSG00000261150	-0.790391	0.060892
ENSG00000065923	-0.412898	0.060892
ENSG00000075142	0.294223	0.060892
ENSG00000166226	-0.248395	0.060892
ENSG00000154920	-0.561456	0.060892
ENSG00000235609	-0.559023	0.060947
ENSG00000146083	0.359511	0.060947
ENSG00000205056	-0.859658	0.0611049
ENSG00000147316	-0.20906	0.0611312
ENSG00000137101	-0.450801	0.0611664
ENSG00000129625	0.230146	0.0611664
ENSG00000148429	-0.245984	0.0611837
ENSG00000101842	-0.570263	0.0613842
ENSG00000091972	-0.698014	0.0613842
ENSG00000090104	-0.783043	0.0613842
ENSG00000095066	-0.214225	0.0615608
ENSG00000239819	-1.18586	0.0616555
ENSG00000165521	-0.726063	0.0617554
ENSG00000261652	0.612375	0.0617554
ENSG00000006744	-0.260539	0.0617554
ENSG00000276289	0.720341	0.0619344
ENSG00000121211	-0.717458	0.061946
ENSG00000259673	-0.331687	0.061946
ENSG00000269921	-0.583748	0.0620044
ENSG00000143184	0.62175	0.0620044
ENSG00000136457	-0.765492	0.0621861
ENSG00000212232	-0.610991	0.0622187
ENSG00000232630	-0.659954	0.0622228
ENSG00000183060	-0.301685	0.0625888
ENSG00000173511	-0.446819	0.0625888
ENSG00000180385	-0.403885	0.0627317
ENSG00000005471	-0.780656	0.0628055
ENSG00000071575	-0.343782	0.0629933
ENSG00000137752	0.290347	0.0629933
ENSG00000258890	-0.229816	0.0630164
ENSG00000145416	0.348912	0.0630164
ENSG00000184979	0.841386	0.0630164
ENSG00000257221	-0.487327	0.0630164
ENSG00000232208	-0.866259	0.0630164
ENSG00000132182	-0.398614	0.0632542
ENSG00000211809	-0.644046	0.0633261
ENSG00000101945	-0.257391	0.0633513
ENSG00000100346	-0.595138	0.0633513
ENSG00000186871	-0.634106	0.0634863
ENSG00000131697	-0.259897	0.0638612
ENSG00000073536	-0.364333	0.0638681
ENSG00000160803	-0.253861	0.0638681
ENSG00000131844	-0.252318	0.0638681
ENSG00000234028	-0.453762	0.0646235
ENSG00000181938	-0.503632	0.0646235
ENSG00000140030	0.345658	0.0649071
ENSG00000125354	-0.221785	0.064908
ENSG00000119285	-0.346749	0.0649592
ENSG00000120533	0.307528	0.0649592
ENSG00000178307	0.241328	0.0650436
ENSG00000134070	-0.413655	0.0652428
ENSG00000128536	-0.601729	0.0652428
ENSG00000134452	-0.296328	0.0653265
ENSG00000198911	-0.329625	0.065644
ENSG00000261737	0.32895	0.065644
ENSG00000174684	-0.439506	0.0657397
ENSG00000022267	-0.545839	0.0657397
ENSG00000211978	-0.773996	0.0658827
ENSG00000025156	-0.280012	0.0659208
ENSG00000171612	-0.401245	0.0659208
ENSG00000211806	-0.637845	0.0659208
ENSG00000115687	-0.375602	0.0660005
ENSG00000081377	-0.46986	0.0660005
ENSG00000099377	0.493996	0.066091
ENSG00000171680	-0.684406	0.0661471
ENSG00000184220	-0.374954	0.0661889
ENSG00000138658	-0.384734	0.0663776
ENSG00000180376	-0.239966	0.0663776
ENSG00000105374	0.3952	0.0664194
ENSG00000102524	0.44051	0.066762
ENSG00000275437	-0.726079	0.0668124
ENSG00000230989	0.286376	0.0668249
ENSG00000016391	-0.823914	0.0668823
ENSG00000204305	0.347541	0.0668823
ENSG00000134077	-0.19237	0.0668823
ENSG00000179583	-0.42964	0.0668823
ENSG00000267102	0.477099	0.0668823
ENSG00000078589	-0.455606	0.0669558
ENSG00000233429	0.426106	0.0672077
ENSG00000182934	-0.243071	0.0675865
ENSG00000167658	-0.322179	0.0677093
ENSG00000150961	-0.246924	0.0677712
ENSG00000140451	-0.434097	0.0678489
ENSG00000154814	-0.300898	0.06788
ENSG00000124613	-0.633932	0.0682289
ENSG00000279198	-0.470571	0.0683194
ENSG00000150990	-0.26767	0.0683296
ENSG00000172554	-0.854979	0.0685308
ENSG00000187801	-0.457469	0.0686
ENSG00000180096	-0.364694	0.0686106
ENSG00000269028	0.677434	0.0687358
ENSG00000165568	-0.489567	0.0687358
ENSG00000154719	-0.296194	0.0687831
ENSG00000204001	-1.47239	0.0687831
ENSG00000284691	-0.430384	0.0690651
ENSG00000013392	-0.280442	0.069127
ENSG00000157470	-0.495949	0.069127
ENSG00000172292	-0.3101	0.0693865
ENSG00000223648	-1.48741	0.0698516
ENSG00000264920	0.339513	0.0700014
ENSG00000186185	-0.73505	0.0700265
ENSG00000165280	-0.242151	0.0704953
ENSG00000100721	-0.868935	0.0704953
ENSG00000083817	-0.547869	0.0704953
ENSG00000112419	0.280105	0.0704953
ENSG00000113716	-0.288465	0.0705155
ENSG00000165891	-0.704999	0.0705155
ENSG00000160072	-0.303175	0.0705155
ENSG00000129559	0.297292	0.0705155
ENSG00000010292	-0.298728	0.0706445
ENSG00000205089	-0.710417	0.0706542
ENSG00000179921	0.429964	0.070685
ENSG00000213988	-0.534118	0.0708115
ENSG00000112473	-0.357302	0.0709958
ENSG00000158482	-0.794692	0.0712628
ENSG00000107485	-0.447005	0.0712628
ENSG00000167721	-0.266449	0.0713879
ENSG00000113732	0.286878	0.0714079
ENSG00000152270	-0.333842	0.0716853
ENSG00000171723	-0.266308	0.0718281
ENSG00000174028	-0.476206	0.0720194
ENSG00000283444	0.52753	0.0720245
ENSG00000182957	0.261194	0.0720255
ENSG00000095209	-0.290336	0.072081
ENSG00000188522	-0.463085	0.072081
ENSG00000183691	-0.900322	0.072081
ENSG00000135077	0.311838	0.0722091
ENSG00000157601	0.683287	0.0722091
ENSG00000017260	-0.23488	0.0722091
ENSG00000117090	-0.362769	0.0722091
ENSG00000169372	0.252367	0.0723119
ENSG00000120053	-0.267212	0.0726921
ENSG00000204634	0.381896	0.0727929
ENSG00000109794	-0.955969	0.0728806
ENSG00000242534	-1.14815	0.0728823
ENSG00000247077	-0.370944	0.0729302
ENSG00000175445	1.02982	0.073283
ENSG00000196154	0.352264	0.073296
ENSG00000198754	-0.872638	0.0733411
ENSG00000152465	-0.382287	0.0734739
ENSG00000104980	-0.248155	0.0741112
ENSG00000111879	-0.637288	0.0743599
ENSG00000184178	-0.269003	0.0743599
ENSG00000124557	-0.839029	0.0743599
ENSG00000115129	0.400943	0.0743599
ENSG00000173406	-0.857074	0.0743599
ENSG00000170464	-0.308321	0.0744135
ENSG00000272269	-0.485807	0.0745164
ENSG00000112984	-0.764565	0.0747815
ENSG00000105738	-0.313403	0.0749002
ENSG00000103356	-0.349968	0.0750667
ENSG00000139131	-0.200297	0.0751313
ENSG00000163006	-0.332812	0.0751313
ENSG00000132388	-0.268596	0.0752195
ENSG00000108384	-0.289019	0.0752207
ENSG00000132718	0.289628	0.0752207
ENSG00000161888	-0.640154	0.0752295
ENSG00000044459	0.2913	0.0755485
ENSG00000233830	-0.406356	0.0757836
ENSG00000272047	0.284893	0.0757836
ENSG00000070814	-0.296537	0.0758752
ENSG00000123130	0.221994	0.0761097
ENSG00000167280	-0.301586	0.0762383
ENSG00000035862	0.436789	0.0762929
ENSG00000250635	-0.70658	0.0764647
ENSG00000211692	-0.612995	0.0765012
ENSG00000182230	-0.743945	0.0767901
ENSG00000247095	-0.688942	0.0770035
ENSG00000166352	0.323636	0.0770575
ENSG00000089154	-0.383412	0.0770575
ENSG00000211734	-0.530395	0.0770991
ENSG00000111364	-0.195624	0.0770998
ENSG00000005189	-0.451509	0.0770998
ENSG00000155868	0.199688	0.0770998
ENSG00000213782	-0.450971	0.0770998
ENSG00000101439	0.393946	0.0771074
ENSG00000232815	0.431222	0.0771074
ENSG00000149531	0.382045	0.0771074
ENSG00000238317	-0.58822	0.0771602
ENSG00000104918	0.79576	0.0773912
ENSG00000145287	0.475821	0.0775581
ENSG00000187601	-0.311373	0.0775581
ENSG00000123353	0.26392	0.0776064
ENSG00000250850	-0.791118	0.0776064
ENSG00000152382	-0.234912	0.0776161
ENSG00000024526	-0.788169	0.0779114
ENSG00000166743	-0.706019	0.0784548
ENSG00000164330	-0.79786	0.0786044
ENSG00000279227	0.444675	0.0786827
ENSG00000154548	-0.63209	0.0786827
ENSG00000259207	-0.684602	0.0786827
ENSG00000125148	0.608409	0.0786827
ENSG00000185624	-0.305025	0.0787209
ENSG00000165501	-0.256905	0.0788149
ENSG00000182809	-0.573021	0.0788346
ENSG00000118197	0.184793	0.0796575
ENSG00000130827	-0.429368	0.0796575
ENSG00000074582	-0.230905	0.0798431
ENSG00000211654	-1.52854	0.0800102
ENSG00000108479	0.26348	0.0805737
ENSG00000161981	-0.286208	0.0805904
ENSG00000105641	-0.707198	0.0806415
ENSG00000163191	0.486597	0.0809328
ENSG00000130653	-0.410323	0.0809865
ENSG00000087269	-0.227059	0.0809865
ENSG00000270164	-0.823322	0.0809865
ENSG00000130517	0.176285	0.0809865
ENSG00000164163	-0.278132	0.0809865
ENSG00000196209	0.368484	0.081465
ENSG00000269971	0.37633	0.081465
ENSG00000241657	-0.582527	0.0814653
ENSG00000127483	-0.214952	0.0814653
ENSG00000112699	-0.280844	0.0816188
ENSG00000240370	0.325244	0.0816188
ENSG00000167378	-0.352616	0.0817093
ENSG00000175567	0.282781	0.0817788
ENSG00000151150	-0.537531	0.0817797
ENSG00000225973	0.309788	0.0818803
ENSG00000116815	0.32295	0.0819551
ENSG00000129810	-0.443988	0.0819551
ENSG00000132300	-0.240186	0.0820785
ENSG00000275832	-0.633688	0.0821718
ENSG00000197520	-0.655595	0.0822792
ENSG00000133619	-0.320323	0.0824784
ENSG00000151835	-0.307729	0.0831107
ENSG00000267745	0.561181	0.0831107
ENSG00000168438	0.214218	0.0831107
ENSG00000175354	0.180886	0.0831107
ENSG00000256862	-0.543905	0.0831107
ENSG00000175643	-0.444873	0.0833326
ENSG00000127585	-0.589533	0.0834211
ENSG00000258572	-0.671303	0.0834211
ENSG00000136111	-0.376628	0.0835205
ENSG00000235419	-0.693257	0.083731
ENSG00000234184	-0.828114	0.0841603
ENSG00000114346	-0.347514	0.0842779
ENSG00000130340	-0.287315	0.084296
ENSG00000179899	-0.632845	0.084296
ENSG00000211788	-0.506475	0.0844487
ENSG00000211810	-0.564639	0.084593
ENSG00000184110	-0.303511	0.084593
ENSG00000228956	-0.455006	0.0846313
ENSG00000036549	-0.249227	0.0847079
ENSG00000201558	-0.712064	0.0847929
ENSG00000177425	-0.514457	0.0847929
ENSG00000173581	-0.406287	0.0847929
ENSG00000125347	-0.43079	0.0848257
ENSG00000164938	-0.344229	0.0852486
ENSG00000204351	-0.264081	0.0852738
ENSG00000108852	-0.813973	0.0853112
ENSG00000130164	-0.393371	0.0853739
ENSG00000103494	-0.513271	0.0853796
ENSG00000010361	-0.216931	0.0856414
ENSG00000133874	0.377968	0.0856414
ENSG00000233892	-0.604476	0.0857587
ENSG00000173614	0.254372	0.085774
ENSG00000182057	-0.59046	0.0859735
ENSG00000258754	0.863512	0.0859735
ENSG00000272282	0.473247	0.0859735
ENSG00000106526	-0.344943	0.0859735
ENSG00000184357	-0.996818	0.0859735
ENSG00000140470	-0.750493	0.086214
ENSG00000138617	-0.26837	0.0862319
ENSG00000275964	0.242829	0.0864757
ENSG00000164929	-0.684415	0.0864757
ENSG00000131042	0.300884	0.0866455
ENSG00000231133	-0.665004	0.0866874
ENSG00000049618	-0.22974	0.0867804
ENSG00000214595	-0.51917	0.0868956
ENSG00000056972	-0.18951	0.0868956
ENSG00000223886	0.427062	0.0870518
ENSG00000205213	-0.667385	0.0873982
ENSG00000181652	-0.417281	0.0881567
ENSG00000120875	-0.713496	0.0882347
ENSG00000164054	0.347256	0.088292
ENSG00000268230	0.419157	0.0883915
ENSG00000110448	-0.468316	0.0883977
ENSG00000077232	-0.252698	0.0886829
ENSG00000163866	0.210869	0.0888686
ENSG00000106560	0.312529	0.0889595
ENSG00000070061	-0.273888	0.0890032
ENSG00000168672	-0.432222	0.0890032
ENSG00000151062	0.224598	0.0890968
ENSG00000250251	-0.580291	0.0891176
ENSG00000161010	-0.320577	0.0892
ENSG00000212657	-0.644678	0.0892839
ENSG00000183486	0.48581	0.0893999
ENSG00000132518	0.707358	0.0895847
ENSG00000108465	-0.339147	0.0899083
ENSG00000275494	0.41571	0.0899498
ENSG00000152056	-0.337916	0.0900724
ENSG00000105383	0.297779	0.0900724
ENSG00000030066	-0.269369	0.0901059
ENSG00000196584	-0.563675	0.0901059
ENSG00000100097	0.43116	0.0901059
ENSG00000127527	-0.213259	0.0901752
ENSG00000171604	-0.408732	0.0903588
ENSG00000066044	-0.301623	0.0905386
ENSG00000100722	-0.18971	0.090557
ENSG00000167608	0.383386	0.0905843
ENSG00000163376	-0.296757	0.0907898
ENSG00000267194	0.500226	0.0908804
ENSG00000128218	-0.855745	0.0909103
ENSG00000137474	0.444729	0.0915315
ENSG00000118515	-0.477508	0.0915315
ENSG00000074527	-0.902814	0.0915768
ENSG00000277855	0.454786	0.0917813
ENSG00000079277	0.29783	0.0918276
ENSG00000196659	-0.48961	0.0918276
ENSG00000121933	0.815002	0.0922172
ENSG00000261351	-0.341179	0.0922172
ENSG00000151136	-0.524847	0.0922172
ENSG00000211698	0.923805	0.0922444
ENSG00000186815	-0.309254	0.0922444
ENSG00000260077	0.305201	0.0922444
ENSG00000135114	0.62325	0.0922444
ENSG00000223797	0.274147	0.0922858
ENSG00000158301	-0.546517	0.0923481
ENSG00000132170	0.522523	0.0924717
ENSG00000177990	-0.779212	0.0925255
ENSG00000135040	-0.188939	0.0925269
ENSG00000124102	-1.35963	0.0925444
ENSG00000140691	-0.323292	0.0927646
ENSG00000282826	0.367608	0.0927646
ENSG00000083799	-0.226145	0.0927872
ENSG00000105976	-1.11271	0.092832
ENSG00000175352	-0.639389	0.0934754
ENSG00000118579	0.18506	0.0937039
ENSG00000228382	0.347402	0.093741
ENSG00000109944	-0.38211	0.0939556
ENSG00000230679	-0.419513	0.0941063
ENSG00000135801	-0.367375	0.0941543
ENSG00000231672	-0.667091	0.0944418
ENSG00000153029	0.212008	0.0944418
ENSG00000187535	-0.339365	0.0944418
ENSG00000135763	-0.330572	0.0944418
ENSG00000151876	-0.262389	0.0947532
ENSG00000012124	-0.594411	0.0948618
ENSG00000237702	-0.56128	0.0949003
ENSG00000116918	0.336571	0.0949299
ENSG00000114450	0.238376	0.0950006
ENSG00000127463	-0.221793	0.0950006
ENSG00000114554	-0.623139	0.0950006
ENSG00000005187	-0.451159	0.0950061
ENSG00000153253	-0.77549	0.0950061
ENSG00000273017	0.566123	0.0950061
ENSG00000170089	-0.357901	0.0950173
ENSG00000133030	-0.319599	0.0950173
ENSG00000170365	0.349578	0.0950173
ENSG00000139117	0.268513	0.0950173
ENSG00000153933	-0.269427	0.0955073
ENSG00000118600	-0.199973	0.0961301
ENSG00000105607	-0.209875	0.0962071
ENSG00000136628	-0.238746	0.0962071
ENSG00000183605	-0.246177	0.0962622
ENSG00000111530	-0.284393	0.0962931
ENSG00000280321	0.843837	0.0964347
ENSG00000272825	0.351178	0.096598
ENSG00000111860	0.22529	0.0966029
ENSG00000225101	0.389638	0.0966029
ENSG00000183655	-0.394271	0.097435
ENSG00000234290	-0.500058	0.097435
ENSG00000120756	-0.511382	0.097435
ENSG00000103490	0.368704	0.0975214
ENSG00000261061	-0.495113	0.0975426
ENSG00000011478	-0.317868	0.0975552
ENSG00000175550	0.384621	0.0975552
ENSG00000175216	-0.313017	0.0975552
ENSG00000101412	-0.663369	0.0975552
ENSG00000105289	-0.596924	0.0976492
ENSG00000136997	-0.375083	0.0976492
ENSG00000106086	-0.250714	0.0976492
ENSG00000204590	-0.192775	0.0976492
ENSG00000157796	-0.349023	0.0977075
ENSG00000245146	-0.333791	0.0977075
ENSG00000223749	0.64713	0.0977383
ENSG00000132361	-0.309526	0.0977383
ENSG00000165929	-0.38681	0.0977732
ENSG00000117650	-0.575191	0.0979878
ENSG00000092051	0.393111	0.0982875
ENSG00000260464	-0.505144	0.0982875
ENSG00000152556	-0.255016	0.0985286
ENSG00000271856	-0.414385	0.0985286
ENSG00000176208	-0.310056	0.0985286
ENSG00000257605	0.38003	0.0985286
ENSG00000104972	0.331161	0.0985286
ENSG00000167483	-0.651298	0.0986599
ENSG00000170909	0.361957	0.0987617
ENSG00000105655	-0.290302	0.098898
ENSG00000203705	0.235526	0.0989461
ENSG00000168393	-0.289397	0.09908
ENSG00000085872	-0.309968	0.09908
ENSG00000136147	0.31255	0.0990861
ENSG00000272583	-0.516605	0.0990861
ENSG00000230910	0.897568	0.0990861
ENSG00000171860	0.492016	0.0990971
ENSG00000153044	-0.415667	0.0993453
ENSG00000006634	-0.28753	0.0993453
ENSG00000206828	-0.599527	0.0993453
ENSG00000101298	-0.420034	0.0994793
ENSG00000177409	0.484836	0.0994793
ENSG00000267364	0.259087	0.0995358
ENSG00000002919	0.252101	0.0995358
ENSG00000118518	0.254796	0.0995952
ENSG00000100376	-0.384247	0.099871
ENSG00000126970	-0.235469	0.099871
ENSG00000100413	-0.230267	0.100044
ENSG00000225205	-0.339423	0.100179
ENSG00000136854	-0.434776	0.100275
ENSG00000140939	0.330093	0.100789
ENSG00000177105	0.303964	0.100866
ENSG00000149474	-0.291381	0.100968
ENSG00000108788	0.248863	0.100968
ENSG00000113569	-0.282594	0.101252
ENSG00000069248	-0.231651	0.101252
ENSG00000011295	-0.246859	0.10138
ENSG00000143653	0.290332	0.10138
ENSG00000118432	-0.81731	0.10138
ENSG00000172175	-0.234581	0.10138
ENSG00000130768	-0.557492	0.101458
ENSG00000169715	0.436919	0.101466
ENSG00000157193	-0.392463	0.101466
ENSG00000127423	-0.483679	0.101751
ENSG00000019991	0.392645	0.101751
ENSG00000235863	0.253788	0.101862
ENSG00000108578	-0.21203	0.1019
ENSG00000233622	0.386539	0.102048
ENSG00000226816	0.620553	0.102048
ENSG00000211710	-0.650082	0.102048
ENSG00000179965	-0.423798	0.102048
ENSG00000079950	0.260799	0.102048
ENSG00000267169	0.247426	0.102052
ENSG00000160213	0.324846	0.102078
ENSG00000109861	0.210591	0.102119
ENSG00000179593	0.863741	0.102119
ENSG00000139880	-0.642695	0.102119
ENSG00000166685	-0.254555	0.102119
ENSG00000171916	0.588584	0.102119
ENSG00000144028	-0.267043	0.10226
ENSG00000128581	-0.338746	0.10226
ENSG00000175920	-0.533385	0.102571
ENSG00000067445	-0.623115	0.102571
ENSG00000260992	-0.568469	0.102896
ENSG00000150768	-0.24287	0.103115
ENSG00000074657	-0.386487	0.103115
ENSG00000134248	0.290473	0.103355
ENSG00000081760	-0.224415	0.103633
ENSG00000188486	-0.412851	0.10373
ENSG00000243926	0.316221	0.103781
ENSG00000167618	0.633161	0.103834
ENSG00000111912	0.394051	0.104084
ENSG00000214050	-0.937489	0.104753
ENSG00000125484	-0.223994	0.104971
ENSG00000128791	-0.341921	0.10499
ENSG00000260487	0.673305	0.105013
ENSG00000257275	-0.953336	0.105069
ENSG00000115155	1.19249	0.105162
ENSG00000115504	-0.195591	0.10517
ENSG00000169398	-0.343951	0.10517
ENSG00000138778	-0.494948	0.105207
ENSG00000274922	0.291507	0.105207
ENSG00000208772	-0.662558	0.10523
ENSG00000124279	0.209858	0.105546
ENSG00000139178	0.31224	0.105574
ENSG00000230555	0.270215	0.105629
ENSG00000284024	-0.380588	0.105736
ENSG00000087586	-0.442054	0.105957
ENSG00000179051	-0.370903	0.106725
ENSG00000107833	-0.37902	0.106794
ENSG00000131067	-0.323779	0.107064
ENSG00000136867	0.363905	0.107064
ENSG00000227671	0.222871	0.10719
ENSG00000141385	-0.251632	0.107397
ENSG00000124588	0.367442	0.107637
ENSG00000116221	-0.213705	0.107678
ENSG00000137831	0.362874	0.107682
ENSG00000164023	0.343418	0.108215
ENSG00000154102	-0.401605	0.108547
ENSG00000154930	-0.338028	0.108569
ENSG00000260456	-0.500627	0.108676
ENSG00000113749	0.369917	0.108756
ENSG00000103995	-0.281586	0.108756
ENSG00000230099	-0.463368	0.108788
ENSG00000135473	-0.303698	0.108866
ENSG00000162885	-0.307682	0.108866
ENSG00000065802	0.147107	0.108866
ENSG00000102384	-0.607	0.109106
ENSG00000261338	-0.330024	0.109218
ENSG00000128595	-0.262694	0.109337
ENSG00000148399	-0.261787	0.10964
ENSG00000115163	-0.591683	0.10964
ENSG00000274523	-0.289398	0.10964
ENSG00000180720	-0.490583	0.10964
ENSG00000121858	0.491333	0.10964
ENSG00000144354	-0.432917	0.10964
ENSG00000108395	-0.201356	0.10964
ENSG00000120860	0.238414	0.10964
ENSG00000069493	-0.310145	0.10964
ENSG00000185482	0.313231	0.109676
ENSG00000151657	0.170968	0.109676
ENSG00000177575	0.621841	0.109704
ENSG00000107816	-0.322542	0.109959
ENSG00000196235	-0.2016	0.110261
ENSG00000105771	-0.185247	0.110402
ENSG00000185347	-0.249856	0.110402
ENSG00000128973	-0.258489	0.110402
ENSG00000143179	-0.278728	0.110626
ENSG00000163655	-0.173726	0.110772
ENSG00000133216	0.512544	0.110862
ENSG00000152463	1.46169	0.11118
ENSG00000088808	-0.378521	0.11118
ENSG00000253214	0.517773	0.11118
ENSG00000132970	-0.760119	0.111236
ENSG00000170075	0.664087	0.111247
ENSG00000131470	-0.293244	0.11147
ENSG00000110844	-0.443304	0.111501
ENSG00000168781	-0.306797	0.111501
ENSG00000237254	-0.719816	0.111501
ENSG00000163683	0.282763	0.111501
ENSG00000020129	-0.271369	0.111501
ENSG00000225439	-0.375212	0.111501
ENSG00000168000	-0.313487	0.111501
ENSG00000172243	0.341765	0.111501
ENSG00000172572	-0.780966	0.111501
ENSG00000168389	-0.393715	0.11152
ENSG00000124313	0.2971	0.11152
ENSG00000124151	-0.223398	0.11152
ENSG00000235958	-0.385659	0.111829
ENSG00000176160	-0.572186	0.111829
ENSG00000134326	0.704091	0.111829
ENSG00000101158	-0.188477	0.1119
ENSG00000117280	0.229635	0.111931
ENSG00000104889	-0.270114	0.111931
ENSG00000058262	-0.273136	0.111931
ENSG00000257702	0.355392	0.111944
ENSG00000172775	0.172384	0.111998
ENSG00000162076	0.32213	0.111998
ENSG00000104883	0.271711	0.112682
ENSG00000177675	0.795095	0.112752
ENSG00000120158	-0.213565	0.112752
ENSG00000166435	-0.406872	0.112836
ENSG00000181163	-0.277724	0.112836
ENSG00000130921	-0.256916	0.11292
ENSG00000162882	0.26531	0.11314
ENSG00000237638	-0.80103	0.11346
ENSG00000171224	-0.442467	0.113625
ENSG00000110665	0.22921	0.114016
ENSG00000073060	-0.264515	0.114038
ENSG00000177192	-0.224133	0.114179
ENSG00000140749	0.308865	0.114452
ENSG00000164338	-0.244678	0.114452
ENSG00000097046	-0.276116	0.114616
ENSG00000170468	-0.428598	0.11476
ENSG00000156170	-0.17932	0.11482
ENSG00000123562	-0.229823	0.114869
ENSG00000154556	-0.959624	0.114869
ENSG00000184898	0.25322	0.114996
ENSG00000101216	-0.299991	0.115098
ENSG00000185973	0.211478	0.115098
ENSG00000236409	0.48173	0.115248
ENSG00000108773	-0.313204	0.115248
ENSG00000162775	-0.223864	0.115317
ENSG00000211790	-0.590679	0.115317
ENSG00000164953	-0.494304	0.115452
ENSG00000168411	-0.239916	0.115597
ENSG00000138182	-0.303297	0.115641
ENSG00000115419	-0.211728	0.115641
ENSG00000170779	-0.302132	0.115665
ENSG00000188313	0.460609	0.115729
ENSG00000237927	-0.854372	0.116127
ENSG00000196155	-0.43182	0.116127
ENSG00000151490	0.382293	0.116127
ENSG00000085511	-0.272881	0.116127
ENSG00000075223	0.347192	0.116273
ENSG00000167476	-0.626655	0.116351
ENSG00000177733	-0.315523	0.116351
ENSG00000040275	-0.364361	0.11651
ENSG00000070669	-0.54236	0.116604
ENSG00000204397	0.337318	0.116834
ENSG00000152455	-0.36704	0.11698
ENSG00000114405	0.371181	0.116999
ENSG00000275576	-0.662514	0.117179
ENSG00000100319	0.21379	0.117179
ENSG00000089775	-0.231919	0.117179
ENSG00000251136	-0.264636	0.117179
ENSG00000223309	-0.469657	0.117195
ENSG00000232470	-0.346792	0.117615
ENSG00000281398	-0.469218	0.118502
ENSG00000211667	-0.9672	0.11852
ENSG00000118705	-0.213654	0.118718
ENSG00000180509	0.517687	0.118755
ENSG00000138190	0.26789	0.118874
ENSG00000162946	0.324288	0.118998
ENSG00000186716	-0.392591	0.119078
ENSG00000024422	-0.687891	0.119097
ENSG00000233901	0.33068	0.119097
ENSG00000197694	-0.29484	0.119097
ENSG00000119965	-0.23724	0.119417
ENSG00000185753	0.218306	0.119829
ENSG00000169313	0.450174	0.119858
ENSG00000116678	-0.394623	0.120221
ENSG00000176915	-0.245106	0.120373
ENSG00000092439	-0.212648	0.120529
ENSG00000148803	0.292998	0.120577
ENSG00000163898	-0.666097	0.120577
ENSG00000150907	-0.411045	0.120577
ENSG00000116560	-0.23566	0.120635
ENSG00000228903	-0.224127	0.120678
ENSG00000117322	-0.597112	0.120768
ENSG00000259845	0.984391	0.120768
ENSG00000223960	0.269086	0.120768
ENSG00000168763	-0.550997	0.120847
ENSG00000149582	-0.375158	0.121145
ENSG00000243156	-0.474372	0.121326
ENSG00000109016	0.176309	0.121351
ENSG00000188822	-0.460017	0.121384
ENSG00000136492	-0.491147	0.121414
ENSG00000127191	-0.214649	0.121487
ENSG00000173276	-0.342017	0.121487
ENSG00000167986	-0.246419	0.121487
ENSG00000167565	0.327799	0.121487
ENSG00000089053	-0.192234	0.121626
ENSG00000072415	-0.234817	0.121823
ENSG00000164691	-0.355812	0.122529
ENSG00000139675	-0.270449	0.122554
ENSG00000211974	-1.38371	0.122652
ENSG00000118514	-0.548658	0.122756
ENSG00000128268	-0.603939	0.122756
ENSG00000261064	0.266041	0.122756
ENSG00000168894	0.262611	0.122817
ENSG00000196230	-0.246333	0.122874
ENSG00000112992	-0.249679	0.122874
ENSG00000184226	-0.672855	0.122903
ENSG00000254275	-0.790632	0.122903
ENSG00000164241	-0.279414	0.122903
ENSG00000070214	-0.32238	0.122914
ENSG00000211825	-0.621044	0.123237
ENSG00000121057	-0.335137	0.123475
ENSG00000159593	-0.207385	0.123829
ENSG00000205423	0.282912	0.123856
ENSG00000228794	-0.252886	0.123881
ENSG00000143851	-0.220075	0.124298
ENSG00000104613	-0.166054	0.124504
ENSG00000185989	-0.284514	0.124599
ENSG00000168944	-0.242423	0.124842
ENSG00000225663	0.275045	0.124842
ENSG00000078053	0.703051	0.124864
ENSG00000219481	-0.366939	0.12493
ENSG00000245954	-0.616224	0.125025
ENSG00000101017	-0.281621	0.125025
ENSG00000121671	-0.353154	0.125209
ENSG00000154380	-0.786098	0.12569
ENSG00000111254	-0.551923	0.12569
ENSG00000178732	-0.543022	0.125801
ENSG00000163156	0.2191	0.126038
ENSG00000125869	-0.452238	0.126124
ENSG00000198932	-0.605836	0.126149
ENSG00000139746	-0.182993	0.126192
ENSG00000128159	-0.294679	0.126199
ENSG00000143198	0.256063	0.126199
ENSG00000152443	-0.29051	0.126237
ENSG00000108963	-0.272872	0.126308
ENSG00000107874	0.205017	0.126308
ENSG00000033170	-0.24816	0.126308
ENSG00000212464	0.595967	0.126308
ENSG00000118690	0.184828	0.126308
ENSG00000134954	-0.294878	0.126366
ENSG00000125257	-0.447139	0.126366
ENSG00000169413	0.347699	0.126366
ENSG00000270640	0.539859	0.126386
ENSG00000110917	-0.259716	0.126386
ENSG00000139174	-0.436087	0.126386
ENSG00000176732	0.541534	0.126386
ENSG00000156017	-0.279435	0.126674
ENSG00000152213	0.325914	0.127133
ENSG00000011304	-0.21105	0.12737
ENSG00000102010	0.755096	0.12737
ENSG00000138443	-0.232656	0.12737
ENSG00000153790	-0.224514	0.127599
ENSG00000160959	-0.345537	0.127599
ENSG00000158773	0.478836	0.127599
ENSG00000133739	-0.36176	0.127684
ENSG00000138303	0.190577	0.127776
ENSG00000163666	0.699454	0.12784
ENSG00000260616	-0.598962	0.128156
ENSG00000088827	0.98746	0.128156
ENSG00000085788	-0.24197	0.128156
ENSG00000185168	0.450633	0.128156
ENSG00000254681	-0.643694	0.128156
ENSG00000150776	0.174506	0.128339
ENSG00000175707	-0.535775	0.128495
ENSG00000254653	0.698226	0.128495
ENSG00000196092	-0.758557	0.128687
ENSG00000071626	-0.351764	0.128749
ENSG00000163082	-0.468989	0.128749
ENSG00000130997	-0.403576	0.128749
ENSG00000058091	-0.292395	0.128831
ENSG00000144935	-0.562175	0.129038
ENSG00000212579	0.739898	0.129188
ENSG00000168275	0.32083	0.129434
ENSG00000105991	0.585095	0.129434
ENSG00000138018	-0.202507	0.129434
ENSG00000225948	-0.544266	0.129434
ENSG00000166788	-0.212411	0.129749
ENSG00000132153	-0.213581	0.129872
ENSG00000158270	-0.87059	0.130005
ENSG00000146007	0.244066	0.130338
ENSG00000261222	0.455793	0.130359
ENSG00000150093	-0.288553	0.130435
ENSG00000271913	-0.410545	0.130435
ENSG00000146540	0.278389	0.130435
ENSG00000112902	-0.953658	0.130722
ENSG00000130348	-0.212098	0.131175
ENSG00000161791	-0.301533	0.131378
ENSG00000119326	-0.516143	0.131378
ENSG00000103404	-0.372644	0.131378
ENSG00000198604	0.268967	0.131378
ENSG00000244482	0.379155	0.131458
ENSG00000246366	-0.425976	0.131459
ENSG00000213872	-0.527977	0.131498
ENSG00000111335	0.529786	0.131522
ENSG00000146232	-0.434705	0.131841
ENSG00000185475	0.194148	0.131841
ENSG00000101557	-0.179871	0.131841
ENSG00000211821	-0.830055	0.131999
ENSG00000176485	0.31615	0.132043
ENSG00000169031	-0.609776	0.132351
ENSG00000091409	-0.278519	0.132396
ENSG00000188735	-0.218648	0.132396
ENSG00000235106	-0.215687	0.13246
ENSG00000162415	-0.731866	0.13246
ENSG00000116985	-0.473188	0.13246
ENSG00000074935	-0.218252	0.13246
ENSG00000089597	-0.251994	0.132664
ENSG00000232542	0.493413	0.132664
ENSG00000272632	0.551997	0.132864
ENSG00000102879	0.203672	0.132864
ENSG00000158373	0.497962	0.132871
ENSG00000130150	0.354021	0.132871
[truncated: 15,826 more rows]

## Sheet: Fig 6
A					B					C						D			E				F
Pathway	Z-score	P-value			Pathway	Z-score	P-value			Transplant status	Interferon signaling	TCR signaling	Event date			Transplant group	Alpha Diversity		Transplant group	Days post-admission	Alpha Diversity		Taxa	Coefficient	Phylogenetic Level	Adjusted p-value
Cytokine Signaling in Immune system	1.71424	3.21e-08			Interferon Signaling	2.11839	3.37995e-08			0	-0.214838	-0.0157439	0			Control	0.500724		Control	0	0.500724		Viruses	4.28059	superkingdom	1.82408e-08
Innate Immune System	1.9467	3.21e-08			Cell Cycle	1.74085	3.37995e-08			0	-6.03545	-1.88098	1			Control	1.13088		Control	1	1.13088		Orthornavirae	4.4145	kingdom	2.74436e-08
Signaling by Interleukins	1.91415	3.21e-08			Translation	1.80436	1.80235e-05			0	-4.901	0.746855	2			Control	0.679277		Control	2	0.679277		Pisuviricota	4.3649	phylum	9.109e-07
Neutrophil degranulation	2.09897	3.21e-08			TCR signaling	1.9611	0.000335483			0	-2.07387	-0.0747146	1			Control	0.352117		Control	1	0.352117		Pisoniviricetes	4.43416	class	1.39872e-06
Interleukin−10 signaling	2.30463	6.94404e-06			Interferon alpha/beta signaling	2.06508	0.000358626			1	4.26682	8.94862	2			Transplant	1.22559		Transplant	2	1.22559		Nidovirales	4.44463	order	3.07576e-06
Extracellular matrix organization	1.87179	5.58513e-05			Interferon gamma signaling	2.00743	0.000739545			0	7.47417	6.30457	2			Control	2.08353		Control	2	2.08353		Coronaviridae	4.44463	family	6.71851e-06
Interleukin−1 family signaling	1.91999	0.00020386			Neutrophil degranulation	−1.48148173753197	0.00310874			0	6.52108	4.39736	3			Control	0.736075		Control	3	0.736075		Betacoronavirus	4.44465	genus	1.74628e-05
Adaptive Immune System	1.48224	0.000268169			Interleukin−36 pathway	−1.8470482315323	0.0049154			0	8.66868	-1.10422	8			Transplant	2.21165		Control	8	0.968457		Archaea	-0.127725	superkingdom	0.277815
Biological oxidations	−1.71912796469536	0.00608104			DNA Replication	1.73415	0.00803564			0	-1.2274	0.0114528	10			Transplant	2.19516		Control	10	2.24523		Archaea	-0.127725	kingdom	0.433391
Interferon alpha/beta signaling	1.87931	0.0219604			Cellular responses to stress	1.39865	0.00886696			1	-2.65593	1.76515	2			Control	0.803059		Transplant	2	2.21165		Shotokuvirae	0.0394714	kingdom	0.433391
ROS and RNS production in phagocytes	1.88456	0.0439403			Costimulation by the CD28 family	1.69533	0.0357414			1	5.60127	2.12014	9			Transplant	0.367897		Transplant	9	0.318295		Viridiplantae	0.620171	kingdom	0.433391
Cell Cycle	1.29729	0.0918987			Interleukin−18 signaling	−1.70094049299236	0.0583132			1	0.860374	2.48909	6			Control	1.33415		Transplant	6	1.85794		Bacteria	-0.481287	superkingdom	0.480782
Cell junction organization	1.76362	0.0345716			Antigen processing−Cross presentation	1.57093	0.0712702			0	5.68803	2.29071	4			Control	1.36744		Control	4	2.57412		Metazoa	0.450621	kingdom	0.501783
Interleukin−4 and Interleukin−13 signaling	2.08833	0.000101805			Antigen Presentation: Folding, assembly and peptide loading of class I MHC	1.93948	0.00840538			1	6.9342	2.82962	16			Control	1.87911		Transplant	16	2.43875		Heunggongvirae	-0.246117	kingdom	0.534731
Immunoregulatory interactions between a Lymphoid and a non−Lymphoid cell	1.75201	0.0223705								1	6.6684	6.73072	2			Control	1.20646		Transplant	2	2.19516		Viruses	-0.00295654	kingdom	0.534731
Toll−like Receptor Cascades	1.58531	0.0445881								0	1.25581	1.46414	2			Control	0.578794		Control	2	0.803059		Bacteria	-0.481287	kingdom	0.540966
Glucuronidation	−1.94655764865393	0.0268807								1	-2.29304	2.27965	1			Control	0.891566		Transplant	1	0.367897		Fungi	-0.407001	kingdom	0.540966
										0	3.06419	2.31311	2			Control	1.44473		Control	2	1.33415		Loebvirae	-0.00075028	kingdom	0.540966
										0	3.50213	3.88523	4			Control	1.14522		Control	4	1.3207		Pararnavirae	-0.0242758	kingdom	0.540966
										0	3.99189	5.2825	8			Control	1.39121		Control	8	0.347549		Aaosphaeria	-0.000411339	genus	0.727156
										0	1.07855	2.47578	14			Transplant	1.61012		Control	14	0.291534		Abies	0.155229	genus	0.727156
										0	-6.36773	-2.26782	2			Control	1.51189		Control	2	1.36744		Abiotrophia	-0.170676	genus	0.727156
										0	-2.64536	5.1527	5			Control	0.473528		Control	5	1.2125		Abrus	0.0782729	genus	0.727156
										0	6.48081	-2.09112	9			Transplant	2.14029		Control	9	1.63766		Absidia	0.00133768	genus	0.727156
										0	7.87881	3.4528	16			Control	1.48141		Control	16	1.76604		Acalypha	-0.000526351	genus	0.727156
										1	3.27432	0.954319	5			Control	1.15757		Transplant	5	2.47896		Acanthamoeba	0.0433276	genus	0.727156
										1	2.46977	5.10232	8			Control	2.33421		Transplant	8	1.84007		Acaromyces	0.0917704	genus	0.727156
										0	0.283822	3.64129	2			Control	1.57328		Control	2	1.87911		Acaryochloris	-0.00240423	genus	0.727156
										0	-8.41574	-3.02367	1			Control	2.20488		Control	1	1.20646		Acetoanaerobium	0.0511157	genus	0.727156
										0	18.1675	1.6977	7			Control	1.88964		Control	5	0.66745		Acetobacterium	-0.0102001	genus	0.727156
										0	-2.45283	0.609243	5			Control	0.445045		Control	9	1.78788		Acholeplasma	-0.00392662	genus	0.727156
										0	-4.93768	-0.630668	9			Control	2.10438		Control	1	0.578794		Acidaminococcus	0.0156105	genus	0.727156
										0	3.75686	1.64173	1			Control	1.49008		Control	2	0.891566		Acidibrevibacterium	-0.0288195	genus	0.727156
										0	-1.13387	2.47969	2			Transplant	1.27369		Control	7	2.32363		Acidimangrovimonas	-0.00231152	genus	0.727156
										0	-0.885676	1.06619	7			Transplant	2.46302		Control	5	2.45815		Acidimicrobium	-0.000475088	genus	0.727156
										0	11.1425	-2.96216	5			Control	0.902588		Control	7	1.74472		Acidiphilium	-0.0169468	genus	0.727156
										0	-1.45481	-0.282288	7			Control	0.277103		Control	1	1.44473		Acidisarcina	-0.00037893	genus	0.727156
										0	2.59069	3.24851	1			Control	1.68072		Control	2	1.14522		Acidithiobacillus	-0.0311592	genus	0.727156
										0	0.721093	0.950285	2			Control	1.26733		Control	9	2.39616		Acidobacterium	-0.0176183	genus	0.727156
										0	12.4655	0.0719733	9			Control	2.98985		Control	5	0.83645		Acidocella	-0.00863956	genus	0.727156
										0	-2.51905	-0.836054	5			Transplant	2.75509		Control	9	1.02512		Acidomyces	-0.0310186	genus	0.727156
										0	-3.94654	0.0235526	9			Transplant	2.3978		Control	1	1.39121		Acidothermus	-0.000143952	genus	0.727156
										0	-3.60201	-0.0255425	1			Control	1.32494		Transplant	2	1.61012		Acidovorax	-0.22863	genus	0.727156
										1	0.0144647	1.73078	2			Control	0.709563		Control	1	1.51189		Acremonium	-0.190886	genus	0.727156
										0	4.45725	1.49608	1			Control	0.885786		Control	3	0.473528		Actaea	0.0262819	genus	0.727156
										0	0.511945	2.75339	3			Transplant	1.61141		Transplant	2	2.14029		Actinia	-0.00216595	genus	0.727156
										0	-0.313905	3.99442	2			Control	0.435237		Transplant	7	2.40777		Actinidia	0.015394	genus	0.727156
										1	4.14312	3.18759	2			Transplant	1.67659		Control	2	1.48141		Actinoallomurus	0.0299908	genus	0.727156
										0	-3.28987	-1.91967	5			Control	1.21613		Control	2	1.15757		Actinoalloteichus	-0.0201604	genus	0.727156
										1	-5.59534	-3.72216	7			Control	1.06916		Control	2	2.33421		Actinokineospora	-0.00622513	genus	0.727156
										1	2.09663	3.11314	9			Control	1.93934		Control	5	2.26028		Actinomarinicola	0.0590694	genus	0.727156
										0	-3.9103	0.132012	2			Transplant	1.3001		Control	9	1.48686		Actinomyces	0.427466	genus	0.727156
										0	-1.82467	-0.831557	2			Transplant	2.21713		Control	9	1.93232		Actinophytocola	-0.00181673	genus	0.727156
										0	-0.721596	3.6184	2			Control	1.50353		Control	7	1.43319		Actinopolymorpha	0.0449423	genus	0.727156
										0	10.1347	0.935348	5			Control	1.16221		Control	1	1.57328		Actinosynnema	0.0468856	genus	0.727156
										0	0.114008	1.73079	5			Control	0.0889319		Control	1	2.20488		Actinotalea	0.0474322	genus	0.727156
										0	-5.39543	-1.75276	9			Control	0.455629		Control	2	1.88964		Actinotignum	-0.191047	genus	0.727156
										0	0.294382	3.21834	9			Control	1.18542		Control	1	0.445045		Adenocalymma	-0.0372521	genus	0.727156
										0	0.65977	2.51398	7			Transplant	1.66941		Control	1	2.10438		Advenella	0.0302181	genus	0.727156
										0	7.79724	3.4406	1			Control	2.28946		Control	3	2.43186		Aequorivita	0.00537882	genus	0.727156
										0	0.62848	0.914519	1			Control	2.1144		Control	0	1.49008		Aeromonas	-0.176504	genus	0.727156
										0	12.0318	5.68828	2			Transplant	1.31904		Transplant	1	1.27369		Afipia	-0.167542	genus	0.727156
										0	4.03849	4.78567	1			Transplant	1.65003		Transplant	6	2.71267		Agaricus	-0.0385224	genus	0.727156
										0	5.88472	0.631564	1			Control	0.363746		Transplant	8	2.22284		Aggregatibacter	0.151686	genus	0.727156
										0	-8.06963	-1.26232	3			Transplant	1.92572		Transplant	1	2.46302		Aggregicoccus	-0.000287504	genus	0.727156
										0	1.64865	1.00234	0			Transplant	1.42335		Transplant	5	3.46122		Agreia	0.000456312	genus	0.727156
										1	-3.74371	-0.6386	1			Control	1.81733		Transplant	6	3.39957		Agrococcus	-0.125889	genus	0.727156
										1	-0.242817	0.68052	6			Control	0.878804		Control	2	0.902588		Agrocybe	-0.00254496	genus	0.727156
										1	1.56839	1.67417	8			Control	2.25535		Control	2	0.277103		Agromyces	-0.137879	genus	0.727156
										1	-4.77993	-1.62126	1			Control	0.71622		Control	2	1.68072		Agrostis	-0.0501984	genus	0.727156
										1	-4.16828	0.447044	5			Transplant	1.56328		Control	6	2.06366		Ahniella	-0.000623641	genus	0.727156
										1	-0.760634	-3.60352	6			Control	0.441958		Control	2	1.26733		Akanthomyces	-0.0219446	genus	0.727156
										0	-0.0468895	1.5399	2			Control	1.33273		Control	9	1.34934		Akkermansia	-0.0308469	genus	0.727156
										0	-5.73167	-3.79115	2			Transplant	2.28093		Control	6	2.95647		Albugo	0.0563592	genus	0.727156
										0	0.747875	-0.483863	2			Control	0.631173		Transplant	10	3.44678		Alcanivorax	-0.067208	genus	0.727156
										0	0.0884909	3.54009	6			Control	0.343152		Transplant	17	1.99098		Algoriphagus	-0.0306928	genus	0.727156
										0	-2.72588	2.38303	2			Transplant	0.25995		Control	5	1.81447		Alicyclobacillus	-0.0485943	genus	0.727156
										0	6.68198	1.42785	9			Control	0.180637		Transplant	24	3.45781		Alienimonas	0.000320039	genus	0.727156
										0	6.55422	3.06078	6			Control	0.441206		Control	2	2.98985		Aliivibrio	-0.00092725	genus	0.727156
										1	2.92923	0.512971	10			Transplant	1.65341		Control	8	0.541997		Alisma	-0.00429512	genus	0.727156
										1	2.57557	-1.00246	17			Control	1.24687		Transplant	3	2.75509		Aliterella	0.0352543	genus	0.727156
										0	-9.15951	-5.15663	5			Control	0.786099		Control	2	1.21043		Alkalibacterium	-0.000127088	genus	0.727156
										1	-1.75081	-0.159501	24			Transplant	2.95964		Control	16	2.29037		Alkalihalobacillus	-0.0295006	genus	0.727156
										0	7.80216	-1.69459	2			Transplant	0.645186		Control	30	2.29744		Alkalilimnicola	-0.07924	genus	0.727156
										0	7.92706	6.75915	8			Control	0.0573953		Transplant	7	1.55129		Allexivirus	-0.00610738	genus	0.727156
										1	3.67648	4.76319	3			Control	0.995027		Transplant	10	0.164926		Allochromatium	-0.00540398	genus	0.727156
										0	5.4924	3.22033	17			Transplant	1.18351		Transplant	16	0.818864		Alloiococcus	-0.00329519	genus	0.727156
										0	6.34444	-4.55799	30			Control	1.02826		Transplant	24	0.670157		Allokutzneria	0.0281406	genus	0.727156
										0	-1.82588	1.01055	5			Control	1.13464		Transplant	30	0.355731		Alloprevotella	0.599176	genus	0.727156
										1	-5.87724	-2.83601	16						Transplant	2	2.3978		Alloscardovia	-0.0527578	genus	0.727156
										0	-1.44945	0.235872	3						Transplant	8	2.24379		Alloteropsis	-0.0131445	genus	0.727156
										0	11.2253	4.83911	8						Transplant	4	2.60119		Alnus	0.00403754	genus	0.727156
										0	2.45402	-0.670384	24						Control	2	1.32494		Aloe	0.00322755	genus	0.727156
										0	0.422693	0.894976	30						Control	4	2.37859		Alphacoronavirus	-0.0130549	genus	0.727156
										1	-0.831886	-0.248872	4						Control	10	1.21282		Alphaendornavirus	-0.13144	genus	0.727156
										1	-3.84936	0.818107	7						Control	9	1.13108		Alphapapillomavirus	0.00637933	genus	0.727156
										1	0.503167	2.86304	1						Control	5	0.795699		Alphapartitivirus	-0.00138376	genus	0.727156
										0	-3.13813	0.484415	1						Control	2	0.709563		Alphatorquevirus	-0.00170119	genus	0.727156
										0	3.59628	-0.726587	7						Control	6	0.558407		Altererythrobacter	-0.131374	genus	0.727156
										0	-2.76746	2.0703	3						Control	2	0.885786		Alternaria	-0.150071	genus	0.727156
										0	-3.15517	0.0495585	1						Transplant	1	1.61141		Alteromonas	0.0193966	genus	0.727156
										1	-0.39546	0.874974	2						Control	9	0.739665		Amaricoccus	-0.000309136	genus	0.727156
										1	-1.22119	1.36682	5						Control	16	1.15812		Amblyseius	-0.000227662	genus	0.727156
										1	-2.06278	2.3925	2						Control	4	1.48206		Amborella	0.0638219	genus	0.727156
										0	0.267535	-1.02726	1						Control	15	2.0543		Aminipila	-0.0364014	genus	0.727156
										0	5.77703	2.28482	7						Control	17	2.46533		Aminobacterium	-0.00231152	genus	0.727156
										0	-5.79828	-1.29887	2						Control	30	2.05792		Ammopiptanthus	0.085213	genus	0.727156
										0	-3.4231	-0.88172	2						Control	5	0.624097		Amnibacterium	-0.00173805	genus	0.727156
										0	2.94514	0.733136	9						Transplant	16	1.1273		Amniculibacterium	-0.032652	genus	0.727156
										0	-6.36313	-4.04379	16						Control	3	0.435237		Amorphotheca	0.00100013	genus	0.727156
										0	4.3832	4.59359	2						Control	8	2.36642		Amphibacillus	0.0084271	genus	0.727156
										0	-7.60353	-3.34751	9						Control	24	1.88279		Anabaena	-0.029102	genus	0.727156
										0	-6.77456	-2.14111	7						Control	30	0.948959		Anabaenopsis	-0.00619387	genus	0.727156
										0	2.40524	0.397028	14						Transplant	4	2.39696		Anaerobacillus	-0.00304229	genus	0.727156
										0	12.076	1.24605	29						Transplant	7	2.31006		Anaerobiospirillum	-0.000190061	genus	0.727156
										0	-1.61963	4.44399	15						Transplant	1	1.67659		Anaerobutyricum	0.0581061	genus	0.727156
										0	5.9912	6.7027	8						Control	1	1.21613		Anaerococcus	-0.504417	genus	0.727156
										0	6.16056	3.41704	29						Control	7	1.04687		Anaerocolumna	0.0834981	genus	0.727156
										0	-7.45867	-4.19266	2						Control	3	1.06916		Anaerolinea	-0.00997044	genus	0.727156
										0	1.1505	4.97404	5						Control	1	1.93934		Anaeromyxobacter	-0.0489122	genus	0.727156
										1	1.6993	-3.27481	5						Transplant	2	1.3001		Anaerostipes	0.0718527	genus	0.727156
										1	-1.69292	-4.04914	2						Transplant	5	0.812914		Anaerotignum	0.018978	genus	0.727156
										1	6.19393	7.67611	8						Transplant	2	2.21713		Ananas	0.0153413	genus	0.727156
										0	-0.0460172	-2.64066	15						Control	1	1.50353		Ancylobacter	-0.0483607	genus	0.727156
										0	4.87996	-1.46275	1						Control	7	1.9314		Andropogon	-0.00420586	genus	0.727156
										0	-1.69256	-7.13433	4						Control	2	1.16221		Aneurinibacillus	0.0384644	genus	0.727156
										0	1.68635	2.24793	1						Control	2	0.0889319		Angustibacter	-0.000309902	genus	0.727156
										1	9.54987	-1.27623	2						Control	9	0.378861		Annulohypoxylon	0.0004281	genus	0.727156
										0	1.93616	-1.07259	19						Control	16	0.478234		Antarctobacter	-0.00423937	genus	0.727156
										0	0.218966	-0.614704	28						Control	2	0.455629		Aparavirus	-0.0110155	genus	0.727156
										1	8.93198	-2.23947	20						Control	9	1.1871		Aphanizomenon	0.00542833	genus	0.727156
										1	18.4624	3.72514	30						Control	7	0.443805		Aphanomyces	0.0336242	genus	0.727156
										1	-10.0706	-7.9873	2						Control	14	2.58133		Apibacter	0.0187611	genus	0.727156
										1	-4.44132	-1.04702	8						Control	29	2.15632		Apilactobacillus	0.0010244	genus	0.727156
										0	-3.199	0.156165	3						Control	15	1.62102		Apis	0.0125828	genus	0.727156
										1	-1.29701	3.3014	6						Control	8	2.97146		Aplosporella	0.0193035	genus	0.727156
										1	-4.59766	-3.20368	1						Control	29	2.4463		Aplysia	-0.00843281	genus	0.727156
										1	-2.62063	-1.43966	15						Control	2	1.18542		Aquabacterium	-0.192183	genus	0.727156
										0	-2.57215	2.0163	10						Control	5	3.28814		Aquiflexum	-0.00112717	genus	0.727156
										0	-1.64138	1.63611	6						Transplant	5	2.45309		Aquiluna	-0.0356888	genus	0.727156
										1	11.6983	6.77856	29						Transplant	2	1.66941		Aquimarina	0.0217011	genus	0.727156
										1	-0.738618	3.9578	2						Transplant	8	2.82507		Aquisphaera	-0.0345342	genus	0.727156
										1	-2.65151	3.24007	9						Control	15	0.413251		Aquitalea	0.10372	genus	0.727156
										1	1.64966	2.76726	5						Control	1	2.28946		Arabidopsis	0.0840608	genus	0.727156
										0	-3.2616	-1.05432	1						Control	4	0.301143		Arabis	-0.0226622	genus	0.727156
										0	-0.736309	-1.81752	2						Control	1	2.1144		Arachidicoccus	-0.0332489	genus	0.727156
										0	0.250718	0.925221	16						Transplant	2	1.31904		Araucaria	0.020561	genus	0.727156
										0	-1.07125	-0.433924	30						Transplant	20	1.49773		Archangium	-0.00364796	genus	0.727156
										1	-0.122304	0.146087	7						Transplant	30	2.00156		Arcticibacterium	0.00373169	genus	0.727156
										1	1.28892	5.26431	10						Transplant	2	1.65003		Arenibacter	0.0019471	genus	0.727156
										1	-4.35855	-2.14542	2						Transplant	8	1.24125		Arenimonas	-0.0584563	genus	0.727156
										1	-4.95295	-0.455865	16						Control	3	0.363746		Argiope	-0.00147759	genus	0.727156
										1	-1.64299	1.00966	24						Transplant	6	1.44697		Arhodomonas	-0.000243556	genus	0.727156
										1	-2.22919	0.862105	30						Transplant	1	1.92572		Armillaria	-0.0505378	genus	0.727156
										1	-0.489107	1.53809	2						Transplant	15	0.966204		Aromatoleum	-0.0244923	genus	0.727156
										1	-0.753621	3.10998	8						Control	10	1.66388		Artemisia	-0.0164206	genus	0.727156
										1	16.8288	5.10541	4						Control	6	2.83204		Arthrocladium	-0.0847802	genus	0.727156
										0	-4.17027	-2.58703	2						Transplant	29	1.70755		Arthroderma	0.0036725	genus	0.727156
										0	2.49152	2.9207	4						Transplant	2	1.42335		Arthropodium	-0.000200214	genus	0.727156
										0	-1.79899	-0.431814	10						Transplant	9	1.41756		Asaia	0.0551723	genus	0.727156
										0	0.238258	0.206097	9						Transplant	5	1.78542		Asclepias	0.0111755	genus	0.727156
										0	10.2168	1.24379	5						Control	1	1.81733		Ascochyta	0.00512343	genus	0.727156
										0	9.12489	2.75161	2						Transplant	18	1.23164		Ascosphaera	0.0372268	genus	0.727156
										0	-0.369673	2.07971	6						Transplant	2	1.25015		Asteropeia	0.000322084	genus	0.727156
										0	4.56939	0.759874	2						Control	4	1.3082		Atalantia	0.00961248	genus	0.727156
										1	3.98601	2.40632	1						Control	1	0.878804		Atta	-0.000901447	genus	0.727156
										0	0.77693	2.53691	9						Control	7	1.72924		Aulosira	-0.012715	genus	0.727156
										0	-2.48252	-2.02599	16						Control	6	0.340688		Aurantiacibacter	-0.0193875	genus	0.727156
										0	-0.845442	-2.84694	4						Control	4	0.120451		Auraticoccus	0.0434523	genus	0.727156
										0	-4.40703	-3.7145	15						Control	7	0.712986		Aureitalea	0.00615715	genus	0.727156
										1	-2.00354	-0.21334	18						Control	17	1.31119		Auxenochlorella	0.0046	genus	0.727156
										1	-6.82823	-2.56037	2						Control	7	1.66461		Avena	-0.00408064	genus	0.727156
										0	-4.68914	-0.128324	4						Control	5	1.58568		Avibacterium	-0.00924026	genus	0.727156
										0	1.20766	0.749836	1						Control	6	1.39806		Azoarcus	-0.0622079	genus	0.727156
										0	2.05326	2.34892	7						Control	2	2.25535		Azohydromonas	-0.00045754	genus	0.727156
										0	1.72125	1.40678	6						Control	9	1.90658		Azorhizobium	-0.0481057	genus	0.727156
										0	-0.909882	1.82612	4						Control	1	0.71622		Azospira	0.0288085	genus	0.727156
										0	-3.0936	-0.229469	7						Transplant	1	1.56328		Azotobacter	0.0899038	genus	0.727156
										0	1.93632	1.39522	17						Control	2	0.441958		Azovibrio	-0.00183877	genus	0.727156
										0	2.18349	3.31406	1						Control	1	1.33273		Bacillus	0.25426	genus	0.727156
										0	6.50536	4.44223	3						Control	5	1.1719		Bacterioplanes	-0.00216595	genus	0.727156
										0	2.85012	0.304936	7						Control	15	2.64117		Bactrocera	-0.00591219	genus	0.727156
										0	2.0947	-0.68392	5						Control	29	1.26163		Baoshanvirus	-0.00566051	genus	0.727156
										0	7.8803	5.86328	6						Control	16	2.2164		Barnesiella	0.0362036	genus	0.727156
										0	9.29331	0.587	2						Control	30	2.72669		Barrientosiimonas	-0.000253521	genus	0.727156
										0	-1.72375	-2.22694	9						Transplant	2	2.28093		Bartonella	0.0603803	genus	0.727156
										0	2.26387	4.55316	1						Transplant	4	0.985846		Basfia	0.0045711	genus	0.727156
										1	-4.21654	-1.75348	1						Transplant	7	2.80841		Basilea	-0.00633213	genus	0.727156
										0	0.107624	0.679272	2						Control	1	0.631173		Baudoinia	-0.026129	genus	0.727156
										0	-5.76605	-2.06138	1						Control	4	1.38032		Bauhinia	0.00638357	genus	0.727156
										0	-3.86316	0.780097	5						Transplant	15	2.83169		Bdellovibrio	-0.0556846	genus	0.727156
										0	-5.38577	-3.43411	4						Control	7	1.78355		Beauveria	-0.111264	genus	0.727156
										0	5.11422	1.34683	15						Control	12	0.16113		Beggiatoa	0.021258	genus	0.727156
										0	11.4133	7.81989	29						Control	19	1.87978		Begomovirus	-0.000344451	genus	0.727156
										0	-0.303712	3.23626	16						Control	3	0.343152		Beijerinckia	-0.0266856	genus	0.727156
										0	-18.6322	-26.1545	30						Control	5	0.571443		Belliella	0.046541	genus	0.727156
										1	2.31451	3.42704	2						Control	7	0.387825		Belnapia	-0.00102618	genus	0.727156
										1	1.39404	3.9474	4						Control	13	0.858431		Bemisia	-0.0230757	genus	0.727156
										1	1.7988	2.13464	7						Control	26	1.8837		Bergeyella	0.0655709	genus	0.727156
										0	-9.7134	-14.3103	1						Transplant	3	0.25995		Bermanella	-0.00156499	genus	0.727156
										0	-6.80724	-3.41151	4						Transplant	7	1.32799		Bernardetia	-0.0013586	genus	0.727156
										1	2.43002	1.25362	15						Transplant	10	0.613691		Beta	0.0600763	genus	0.727156
										0	1.87673	-0.610313	7						Control	1	0.180637		Betapapillomavirus	0.033679	genus	0.727156
										0	-5.51051	-22.8905	12						Control	1	0.441206		Betapartitivirus	0.000467795	genus	0.727156
										0	7.67232	6.59615	19						Transplant	1	1.65341		Bhargavaea	-0.00461638	genus	0.727156
										0	-1.95798	1.57743	3						Control	1	1.24687		Bibersteinia	0.0197269	genus	0.727156
										0	5.21825	5.45098	5						Control	8	1.84318		Bidens	0.00357172	genus	0.727156
										0	8.82853	0.556176	7						Control	5	1.70579		Bifseptvirus	-0.00720321	genus	0.727156
										0	-45.8429	-45.0149	13						Control	8	0.999919		Bilophila	0.00210207	genus	0.727156
										0	-0.310865	0.368964	26						Transplant	17	1.79036		Biomphalaria	-0.000127088	genus	0.727156
										1	5.66794	5.02568	3						Control	2	0.786099		Bipalium	-0.04297	genus	0.727156
										1	2.95236	4.70031	7						Control	22	0.581777		Bipolaris	-0.0488164	genus	0.727156
										1	-2.22228	-1.21997	10						Control	17	0.957231		Bisgaardia	-0.000790712	genus	0.727156
										0	10.9557	4.68169	1						Control	30	1.0068		Blastochloris	-0.0368552	genus	0.727156
										0	1.39831	0.188837	1						Transplant	2	2.95964		Blastocystis	0.00121047	genus	0.727156
										1	-14.1063	-10.1217	1						Transplant	5	1.87448		Blastomonas	-0.0488464	genus	0.727156
										0	12.0568	9.98621	1						Transplant	2	0.645186		Blastomyces	-0.129971	genus	0.727156
										0	1.82815	1.6591	8						Transplant	8	3.24853		Blastopirellula	-0.0113403	genus	0.727156
										0	4.06108	3.26759	5						Transplant	16	1.91857		Blattabacterium	0.00423524	genus	0.727156
										0	-2.01234	1.89867	8						Control	4	2.73482		Blautia	0.188365	genus	0.727156
										1	-2.5087	-3.68538	17						Control	2	0.0573953		Blumeria	0.0700104	genus	0.727156
										0	-0.555812	-0.860089	2						Control	30	0.153698		Boechera	-0.00231152	genus	0.727156
										0	-2.33698	0.305029	22						Control	6	0.939865		Bogoriella	-0.00147759	genus	0.727156
										0	-2.68936	-1.40756	17						Control	2	0.995027		Boletus	0.000341689	genus	0.727156
										0	-0.147781	2.99752	30						Control	5	1.49265		Bombax	0.00269494	genus	0.727156
										1	-0.0084288	-0.605775	5						Control	9	1.97643		Bombilactobacillus	-0.00109603	genus	0.727156
										1	5.16217	3.63112	2						Control	16	2.1443		Bombyx	0.014352	genus	0.727156
										1	6.86045	4.64482	5						Control	23	2.15741		Bondarzewia	-0.00684728	genus	0.727156
										1	-2.13643	-0.969442	2						Transplant	1	1.18351		Bonnellvirus	0.0133074	genus	0.727156
										1	0.175827	0.871766	8						Transplant	8	0.809591		Bordetella	-0.118554	genus	0.727156
										1	9.6362	2.15681	16						Transplant	5	0.134964		Bosea	-0.146709	genus	0.727156
										0	10.5782	0.454042	4						Transplant	15	0.529436		Boseongicola	-0.00474539	genus	0.727156
										0	2.67375	2.24458	2						Control	5	0		Botrimarina	-0.000306556	genus	0.727156
										0	0.858007	3.16187	30						Control	1	1.02826		Botrydiopsis	-0.0040212	genus	0.727156
										0	-5.29887	-1.06992	6						Control	1	1.13464		Botrytis	-0.0393714	genus	0.727156
										0	-1.94245	-1.39858	2						Control	5	1.09019		Bougainvillea	-0.000285963	genus	0.727156
										0	-3.85783	-4.05813	2						Control	15	1.40583		Brachyspira	-0.0119218	genus	0.727156
										0	-3.6097	-2.29526	5						Control	8	1.5664		Bradymyces	-0.00231152	genus	0.727156
										0	-19.2231	-33.0124	9						Transplant	22	0.534625		Bradysia	0.106861	genus	0.727156
										0	2.50767	-1.42263	16										Brasilonema	0.0101252	genus	0.727156
										0	-3.00233	-6.32199	23										Brenneria	-0.023955	genus	0.727156
										1	3.13766	-1.38824	1										Breoghania	-0.0152481	genus	0.727156
										1	0.848348	-3.12021	8										Brettanomyces	0.0810256	genus	0.727156
										1	-4.35415	-2.38982	5										Brevirhabdus	-0.0292796	genus	0.727156
										1	-4.02593	-1.36087	15										Brussowvirus	0.0265355	genus	0.727156
										0	2.249	2.20507	5										Bruynoghevirus	0.00087107	genus	0.727156
										0	6.40076	-3.46435	1										Bryonia	-0.000577332	genus	0.727156
										0	-0.229201	-7.28353	1										Buchnera	-0.128808	genus	0.727156
										0	-4.64837	-1.33969	5										Bulleidia	0.0010244	genus	0.727156
										0	-6.15384	-2.37349	15										Butomus	0.0100172	genus	0.727156
										0	-1.89904	2.18859	8										Buttiauxella	-0.00281782	genus	0.727156
										1	-5.01306	0.655298	22										Butyricimonas	-0.0453588	genus	0.727156
										1	8.31354	1.85214	1										Caballeronia	0.0376389	genus	0.727156
										0	0.424011	0.652558	2										Cadophora	-0.00219651	genus	0.727156
										0	1.47818	0.719339	6										Caenimonas	-0.000127088	genus	0.727156
										0	1.89247	4.63193	9										Cajanus	0.040353	genus	0.727156
										0	6.51625	4.06463	15										Caldicellulosiruptor	-0.00887116	genus	0.727156
										0	-1.40332	-0.459082	24										Caldilinea	0.0188649	genus	0.727156
										1	-8.21893	-3.61405	2										Caldimonas	-0.00876235	genus	0.727156
										1	-1.15385	2.29261	1										Calidifontibacter	-0.000689088	genus	0.727156
										0	-1.91767	-0.579707	2										Calidithermus	-0.0121955	genus	0.727156
										1	2.98534	0.581838	2										Callicarpa	-0.00231152	genus	0.727156
										1	-1.00308	-0.524958	6										Calliphora	-0.000456551	genus	0.727156
										0	1.13286	0.279101	2										Callitropsis	0.015582	genus	0.727156
										0	-3.10884	-3.21495	1										Calocedrus	0.0247856	genus	0.727156
										0	-0.841836	1.05552	3										Calocera	-0.000114484	genus	0.727156
										1	12.0968	-10.3174	2										Caloramator	-0.00791401	genus	0.727156
										0	4.06022	-0.978598	3										Caloranaerobacter	0.0362869	genus	0.727156
										0	4.05842	1.34277	10										Camelina	0.00519073	genus	0.727156
										1	5.16767	-2.45092	5										Camellia	-0.0696467	genus	0.727156
										0	2.19944	2.72469	5										Campylobacter	0.274379	genus	0.727156
										0	-7.52861	-7.00859	3										Candida	-0.0312559	genus	0.727156
										0	3.08973	-0.435672	1										Candidatus Accumulibacter	0.152416	genus	0.727156
										0	-2.57775	2.40267	1										Candidatus Arthromitus	0.000518472	genus	0.727156
										0	10.3929	5.78061	4										Candidatus Babela	-0.000269368	genus	0.727156
										0	6.21587	2.5868	6										Candidatus Brocadia	0.0338046	genus	0.727156
										0	13.1794	1.22484	2										Candidatus Cardinium	0.012627	genus	0.727156
										1	11.1866	1.86303	2										Candidatus Fonsibacter	-0.00417021	genus	0.727156
										0	4.69544	-1.37753	5										Candidatus Glomeribacter	-0.000266666	genus	0.727156
										0	-51.7565	-58.0626	18										Candidatus Hodgkinia	-0.0013586	genus	0.727156
										0	4.61874	4.23738	22										Candidatus Karelsulcia	0.0336605	genus	0.727156
										1	17.8466	1.38518	8										Candidatus Methylopumilus	0.0010244	genus	0.727156
										1	2.57831	2.57681	9										Candidatus Methylospira	-0.00152099	genus	0.727156
										0	10.1206	4.87685	1										Candidatus Nanosynbacter	-0.0270186	genus	0.727156
										0	-3.39628	-8.59574	3										Candidatus Nitrosacidococcus	0.0139416	genus	0.727156
										0	14.0667	3.29694	2										Candidatus Nitrosocosmicus	-0.000521498	genus	0.727156
										0	3.1833	1.24864	2										Candidatus Nitrosoglobus	-0.000448303	genus	0.727156
										0	13.6475	1.95442	18										Candidatus Nitrotoga	0.0351984	genus	0.727156
										0	4.52686	3.66303	7										Candidatus Paracaedibacter	-0.0232899	genus	0.727156
										0	-6.70198	-2.25897	10										Candidatus Phytoplasma	-0.000994431	genus	0.727156
										0	-0.133758	0.996514	3										Candidatus Planktophila	-0.0263284	genus	0.727156
										0	-6.01874	-1.57042	2										Candidatus Promineifilum	-0.0198151	genus	0.727156
										0	13.9116	1.36423	4										Candidatus Regiella	-0.000211944	genus	0.727156
										1	-2.09703	3.18155	2										Candidatus Saccharimonas	0.0240829	genus	0.727156
										1	-7.18567	-3.88858	5										Candidatus Solibacter	-0.00758214	genus	0.727156
										1	-6.48168	-2.69049	9										Candidatus Symbiobacter	-0.00239027	genus	0.727156
										0	-7.78185	-3.17547	2										Candidatus Tenderia	-0.0106139	genus	0.727156
										0	1.07174	3.43638	10										Candidatus Thioglobus	-0.00235532	genus	0.727156
										1	10.963	5.75192	16										Cannabis	0.0747159	genus	0.727156
										0	-6.93568	-2.19599	2										Cantharellus	-0.000227662	genus	0.727156
										0	-6.8739	-3.62876	6										Capnocytophaga	0.56798	genus	0.727156
										0	0.204877	3.02189	17										Capparis	-0.00779353	genus	0.727156
										0	-3.44997	-0.323965	6										Capsella	0.0155941	genus	0.727156
										0	-0.366246	1.36017	9										Carboxydocella	-0.0113877	genus	0.727156
										0	-4.56776	-1.6628	2										Cardiobacterium	0.0904968	genus	0.727156
										1	-6.36913	-4.80536	9										Carlavirus	0.0139457	genus	0.727156
										1	-4.60277	-0.992487	0										Carpinus	0.0257343	genus	0.727156
										1	4.6682	5.78196	5										Carya	-0.00028093	genus	0.727156
										1	-1.88582	1.43694	8										Casimicrobium	-0.0122787	genus	0.727156
										0	0.276183	0.262278	3										Casimiroa	0.00386497	genus	0.727156
										0	-1.08097	1.81811	7										Castellaniella	-0.0158547	genus	0.727156
										0	4.81523	4.00115	10										Catalpa	-0.00720321	genus	0.727156
										0	2.20806	4.12155	17										Catenulispora	0.00348787	genus	0.727156
										0	7.48879	1.87813	24										Catharanthus	0.0178485	genus	0.727156
										1	15.6316	6.40369	1										Cathaya	0.0290177	genus	0.727156
										1	-1.84223	1.01986	1										Catonella	0.0137391	genus	0.727156
										1	-1.75482	1.80998	5										Caulifigura	-0.0214	genus	0.727156
										1	-4.07633	2.51794	6										Cedrus	0.060095	genus	0.727156
										0	-3.20895	1.92225	2										Ceduovirus	0.0102136	genus	0.727156
										0	4.68476	1.79308	6										Ceetrepovirus	0.0106161	genus	0.727156
										0	10.8411	6.91375	2										Celeribacter	-0.0613196	genus	0.727156
										1	-2.92097	-2.78038	2										Cellulomonas	-0.0946489	genus	0.727156
										0	0.198313	3.63012	9										Cellulophaga	0.0426403	genus	0.727156
										0	0.149311	0.37514	5										Cellulosilyticum	-0.0277853	genus	0.727156
										0	-2.27903	1.67892	1										Cellulosimicrobium	-0.0610183	genus	0.727156
										0	5.06227	0.778858	8										Cellvibrio	0.0926029	genus	0.727156
										1	-6.30068	0.663442	1										Cenchrus	-0.0130549	genus	0.727156
										1	-2.4752	0.890168	13										Cenococcum	0.00217684	genus	0.727156
										1	2.68735	4.25757	10										Cephalanthus	-0.000306556	genus	0.727156
										1	0.710106	-2.71241	3										Cepunavirus	0.0379105	genus	0.727156
										1	-7.23327	-5.86851	1										Ceraceosorus	0.026119	genus	0.727156
										1	-1.55131	0.218209	4										Ceramothyrium	-0.00699757	genus	0.727156
										1	3.02614	3.53973	8										Ceratobasidium	-0.00731798	genus	0.727156
										1	-1.42627	3.57738	15										Ceratocystis	-0.000114484	genus	0.727156
										1	-3.60501	-3.61285	9										Ceratodon	-0.000396692	genus	0.727156
										1	5.22859	1.35364	2										Ceratozamia	0.00258114	genus	0.727156
										1	1.98659	-0.450789	6										Cercomonas	-0.0183622	genus	0.727156
										1	6.8178	1.16689	2										Cereibacter	-0.00280624	genus	0.727156
										0	4.91729	1.86671	4										Chaetomium	0.0121553	genus	0.727156
										1	-3.98979	1.16677	5										Chalara	-0.00170207	genus	0.727156
										0	-0.887389	1.55989	2										Chamaesiphon	-0.00700347	genus	0.727156
										0	-2.83646	1.86637	2										Chasmanthium	-0.000143952	genus	0.727156
										0	12.6667	7.53117	5										Chelativorans	-0.0192596	genus	0.727156
										0	2.76519	0.0567988	6										Chelatococcus	-0.0546668	genus	0.727156
										0	-4.83327	-2.56018	2										Chenopodium	0.0101762	genus	0.727156
										0	-1.07517	3.38807	1										Chimonanthus	-0.000154393	genus	0.727156
										0	0.525521	0.929507	5										Chironomus	-0.0355612	genus	0.727156
										0	-7.00132	-1.14713	2										Chitinimonas	0.048352	genus	0.727156
										0	-4.102	1.57497	15										Chlamydomonas	0.00406255	genus	0.727156
										0	5.74079	5.62475	4										Chlorociboria	-0.000540026	genus	0.727156
										1	4.42317	5.10167	9										Chloroidium	-0.0185482	genus	0.727156
										1	2.64313	0.690593	14										Chondromyces	-0.0017088	genus	0.727156
										1	3.74489	0.0393866	6										Choricystis	-0.00231152	genus	0.727156
										1	12.3247	8.09261	2										Christiangramia	0.0458776	genus	0.727156
										0	-2.45171	3.04421	4										Chromohalobacter	-0.0391398	genus	0.727156
										0	-2.44252	-0.0919916	23										Chryseolinea	0.015938	genus	0.727156
										1	-3.60382	0.186822	2										Chrysoporthe	0.00938272	genus	0.727156
										0	-6.75051	-1.08316	2										Ciceribacter	-0.0153033	genus	0.727156
										0	9.77529	1.66894	7										Cillibus	-0.000275084	genus	0.727156
										0	-4.14547	-0.0450955	2										Cimex	-0.00685964	genus	0.727156
										1	-1.50472	1.07867	1										Cinara	-0.0173062	genus	0.727156
										1	-6.55606	-1.41542	3										Citricoccus	-0.0906649	genus	0.727156
										0	-4.69799	-0.75169	2										Citrobacter	-0.151237	genus	0.727156
										0	-5.90286	-3.04237	3										Citromicrobium	-0.0072291	genus	0.727156
										0	-4.13361	-4.04306	1										Citrullus	0.0116296	genus	0.727156
										0	-1.57103	1.39736	3										Citrus	0.322957	genus	0.727156
										0	-6.69395	-1.91372	2										Cladophialophora	-0.0580845	genus	0.727156
										0	-3.3471	1.25215	5										Cladosporium	-0.114169	genus	0.727156
										0	-0.897664	0.267003	9										Clathrospora	-0.000181047	genus	0.727156
										0	0.0591049	-0.780791	15										Claviceps	-0.00270387	genus	0.727156
										1	-4.33264	0.603084	2										Clavispora	0.0988732	genus	0.727156
										1	-4.24246	-1.80499	5										Cloacibacillus	-0.00194145	genus	0.727156
										1	-1.84592	-3.41452	5										Cloacibacterium	0.1438	genus	0.727156
										1	4.08328	-0.8858	8										Cloeon	0.00594197	genus	0.727156
										1	-6.34519	-3.64218	8										Clonostachys	-0.0126707	genus	0.727156
										1	-8.08969	-3.58467	14										Closterovirus	0.00159579	genus	0.727156
										1	0.852166	1.15821	2										Clostridium	-0.173761	genus	0.727156
										1	2.69404	1.74484	21										Clunio	0.0738139	genus	0.727156
										1	-7.21256	-3.91902	1										Cnuibacter	-0.0457913	genus	0.727156
										0	-2.17985	-0.0714573	2										Cobetia	-0.025722	genus	0.727156
										1	0.0662671	-2.46363	2										Cocos	-0.006785	genus	0.727156
										0	-0.821228	2.33727	8										Coffea	0.061037	genus	0.727156
										0	-2.58696	-2.19484	1										Cohaesibacter	-0.00345055	genus	0.727156
										0	-2.81897	-0.960962	9										Coleofasciculus	-0.00908974	genus	0.727156
										0	15.4949	1.19784	5										Colletoecema	-0.000154393	genus	0.727156
										0	-1.48234	-1.86449	23										Collinsella	-0.0787002	genus	0.727156
										0	-3.71659	-0.26325	3										Collinsia	0.000865195	genus	0.727156
										1	-0.401439	-2.81082	4										Colwellia	-0.0207802	genus	0.727156
										0	-0.295184	1.39709	16										Commiphora	0.00333422	genus	0.727156
										0	-2.08886	0.302573	6										Comovirus	-0.0032267	genus	0.727156
										0	9.22278	2.54887	5										Conexibacter	-0.0613617	genus	0.727156
										0	2.52921	2.66583	0										Conidiobolus	-0.00044429	genus	0.727156
										0	-3.7249	-1.25224	2										Contarinia	0.0184913	genus	0.727156
										0	-2.87241	0.102243	7										Copidosoma	0.00141649	genus	0.727156
										0	-4.30347	0.492954	14										Coprinellus	0.0145521	genus	0.727156
										0	-2.41963	-2.08616	4										Coprinopsis	-0.00550498	genus	0.727156
										1	-4.33797	-0.716101	2										Coprobacter	0.04777	genus	0.727156
										0	-4.86637	-2.08586	2										Coprococcus	0.0271008	genus	0.727156
										0	-1.90103	1.95652	4										Coptis	0.000951738	genus	0.727156
										1	-2.48184	0.214763	2										Coptotermes	-0.0162562	genus	0.727156
										0	-6.53647	-2.97345	8										Corchorus	-0.0108303	genus	0.727156
										0	3.33214	-0.58779	15										Cornus	0.00707974	genus	0.727156
										0	0.0310197	-2.14242	26										Cortinarius	-0.00433933	genus	0.727156
										0	0.339407	0.459255	7										Corymbia	-0.000173721	genus	0.727156
										0	6.0116	-1.23971	10										Corynebacterium	-0.958166	genus	0.727156
										0	-3.49316	-0.486416	3										Corynespora	0.00114218	genus	0.727156
										0	5.16399	6.29607	2										Coxiella	0.0057419	genus	0.727156
										0	6.87273	3.44717	8										Crassostrea	-0.0658261	genus	0.727156
										0	-7.96334	-2.87783	4										Craurococcus	-0.000527937	genus	0.727156
										1	2.797	1.98387	1										Crepidotus	-0.000389075	genus	0.727156
										1	-0.413892	1.32597	4										Crinalium	-0.0244672	genus	0.727156
										0	3.68656	-0.494271	2										Crinivirus	0.0373372	genus	0.727156
										0	-1.68967	-2.42372	2										Croceibacterium	-0.000326889	genus	0.727156
										0	-1.68136	1.29947	6										Croceicoccus	-0.0610943	genus	0.727156
										0	-3.11538	-0.36742	14										Crocosphaera	-0.000196201	genus	0.727156
										0	2.37047	-0.514072	4										Cronartium	-0.000309902	genus	0.727156
										0	4.03817	3.44105	25										Cronobacter	-0.0214454	genus	0.727156
										0	-2.76129	-1.12813	7										Crotalaria	0.00754652	genus	0.727156
										1	-0.51426	-0.672266	3										Cruoricaptor	-0.0380075	genus	0.727156
										1	-2.11191	-2.15147	7										Cryobacterium	-0.0639478	genus	0.727156
										0	8.22311	-0.0693685	9										Cryocola	-0.000266666	genus	0.727156
										0	-0.917751	4.19319	1										Cryomyces	0.0046	genus	0.727156
										1	0.430099	0.308304	26										Cryphonectria	-0.00237203	genus	0.727156
										0	-2.73407	2.66338	30										Cryptobacterium	0.024595	genus	0.727156
										0	1.59964	5.99284	3										Cryptococcus	-0.166563	genus	0.727156
										0	-3.00866	1.67324	2										Cryptoglena	-0.00231152	genus	0.727156
										1	-0.259279	3.34254	5										Cryptomeria	0.0572173	genus	0.727156
										1	1.62774	3.26774	22										Cryptomonas	-0.0603103	genus	0.727156
										0	-3.36423	1.96874	9										Cryptotermes	-0.017504	genus	0.727156
										0	7.6172	5.9536	2										Cucumovirus	-0.0325822	genus	0.727156
										0	5.01155	-1.7831	6										Cucurbita	0.130302	genus	0.727156
										0	9.76351	5.81367	6										Culicoides	0.00833267	genus	0.727156
										0	0.617035	0.648955	9										Cunninghamia	0.0497666	genus	0.727156
										0	6.90251	1.81623	16										Cupriavidus	-0.155313	genus	0.727156
										0	-2.84276	-0.648503	23										Curtobacterium	0.118499	genus	0.727156
										1	5.80564	1.71327	3										Curvibacter	0.0265521	genus	0.727156
										1	9.72351	0.631391	7										Curvibasidium	-0.0644231	genus	0.727156
										0	-11.3526	-11.2786	15										Curvularia	-0.00713491	genus	0.727156
										1	-8.19658	-2.74614	14										Cuscuta	0.106957	genus	0.727156
										1	-0.815623	3.21741	24										Cutaneotrichosporon	0.0220311	genus	0.727156
										1	-2.92687	-0.665277	4										Cutibacterium	-0.499873	genus	0.727156
										1	-2.84125	-2.26426	1										Cycas	0.0290177	genus	0.727156
										0	-4.72939	-1.26007	10										Cyclobacterium	-0.00181673	genus	0.727156
										0	-4.79653	0.807584	17										Cylindrospermopsis	-0.00225136	genus	0.727156
										0	1.41735	0.438833	2										Cylindrospermum	-0.0363805	genus	0.727156
										0	-11.169	-7.19927	4										Cymbomonas	-0.00581082	genus	0.727156
										1	-0.385179	0.669153	1										Cynara	0.0667986	genus	0.727156
										1	0.370308	-2.6899	3										Cynomorium	0.000951738	genus	0.727156
										0	1.12343	-1.40829	6										Cyphellophora	-0.0192427	genus	0.727156
										1	0.969002	-0.137944	2										Cyprideis	-0.00177096	genus	0.727156
										1	8.87626	5.23232	6										Cystobacter	-0.0108665	genus	0.727156
										0	0.130892	1.64552	1										Cystobasidium	-0.00453487	genus	0.727156
										0	-4.33574	-0.546199	6										Cystofilobasidium	-0.101222	genus	0.727156
										0	-5.35267	-0.778194	4										Cytomegalovirus	0.00689387	genus	0.727156
										1	-1.20988	1.34848	2										Cytophaga	0.00367662	genus	0.727156
										0	-0.59734	-2.52606	2										Daedalea	-0.00173715	genus	0.727156
										0	-6.6433	-3.20436	30										Dalbergia	-0.0105304	genus	0.727156
										0	-4.75479	-0.935116	1										Daldinia	-0.000388597	genus	0.727156
										0	2.58432	1.36595	5										Danais	0.00269494	genus	0.727156
										0	9.54828	0.447346	8										Daucus	0.0928934	genus	0.727156
										1	-5.64164	-3.45957	2										Debregeasia	-0.000196201	genus	0.727156
										1	-0.764324	-2.99607	7										Dechloromonas	-0.0583786	genus	0.727156
										1	5.82677	-4.79856	14										Defluviicoccus	-0.0613094	genus	0.727156
										1	3.16629	-1.20493	19										Defluviimonas	-0.0413333	genus	0.727156
										0	-7.19385	-3.66121	1										Deltapartitivirus	-0.000413018	genus	0.727156
										0	-8.28601	-3.64895	2										Demodex	0.593823	genus	0.727156
										0	0.317957	5.71023	18										Dendrobium	0.0355383	genus	0.727156
										0	-7.57664	-4.24142	24										Dendroctonus	0.0122164	genus	0.727156
										0	-4.5201	-1.9296	3										Denitratisoma	-0.0152015	genus	0.727156
										0	-7.6898	-2.42135	7										Denitrobacterium	-0.000266666	genus	0.727156
										0	-6.88629	-2.14883	10										Dermabacter	-0.237661	genus	0.727156
										1	-0.906794	2.33712	4										Dermacoccus	-0.251371	genus	0.727156
										0	-2.32907	1.35089	1										Dermatophagoides	0.144198	genus	0.727156
										0	-0.268524	-0.996645	1										Dermatophilus	-0.0448457	genus	0.727156
										0	-1.99134	-3.30607	2										Desemzia	-0.00420586	genus	0.727156
										1	-3.14631	0.611919	1										Desulfitobacterium	-0.00290756	genus	0.727156
										1	3.6353	4.91726	4										Desulfobacterium	-0.00522878	genus	0.727156
										1	-1.13281	0.533532	8										Desulfobulbus	-0.00829621	genus	0.727156
										1	0.42505	4.27541	25										Desulfocurvibacter	-0.00214528	genus	0.727156
										0	-1.00292	0.710472	2										Desulfoglaeba	0.000518472	genus	0.727156
										0	0.898887	-0.759526	4										Desulfolutivibrio	-0.00420586	genus	0.727156
										1	-6.13397	-6.19202	2										Desulfomicrobium	0.00483275	genus	0.727156
										1	-1.48106	-1.48444	5										Desulfopila	-0.00581082	genus	0.727156
										0	1.41046	-0.898247	2										Desulfosarcina	-0.000154393	genus	0.727156
										0	-3.387	-2.82312	4										Desulfosporosinus	0.0144261	genus	0.727156
										0	1.79909	-4.18676	8										Desulfotomaculum	-0.0297459	genus	0.727156
										0	-2.19092	-1.7608	4										Desulfurococcus	0.00317088	genus	0.727156
										0	0.584131	-2.97932	8										Desulfuromonas	-0.0473116	genus	0.727156
										0	-5.79563	-1.93904	15										Diaminobutyricimonas	-0.0117473	genus	0.727156
										0	0.633462	-0.202343	5										Diaphorobacter	-0.105105	genus	0.727156
										0	-3.72194	-0.0682499	2										Dichelobacter	-0.00627283	genus	0.727156
										0	-5.31902	-2.10841	1										Dictyostelium	-0.00720321	genus	0.727156
										0	6.86283	0.118937	5										Didymella	0.0515682	genus	0.727156
										0	-1.71152	0.356248	6										Dinoponera	-0.00420586	genus	0.727156
										0	-3.36596	-1.90571	22										Dinoroseobacter	-0.0309615	genus	0.727156
										0	-5.02709	-3.1776	30										Dioon	0.00483275	genus	0.727156
										0	10.2067	-0.514414	8										Dioscorea	0.00226364	genus	0.727156
										1	-1.83446	1.34528	30										Diospyros	0.000951738	genus	0.727156
										0	7.6423	2.97899	16										Dipelta	0.0202447	genus	0.727156
										0	-6.0634	-0.403521	1										Diplodia	0.0127671	genus	0.727156
										1	-4.17022	0.44586	2										Diplosphaera	0.0101783	genus	0.727156
										1	9.02057	0.887801	2										Dissoconium	-0.0096099	genus	0.727156
										0	-6.21246	-4.71787	1										Diuraphis	-0.000513118	genus	0.727156
										0	-1.2744	-1.17961	15										Diutina	-0.00389175	genus	0.727156
										1	-7.86825	-5.59164	1										Dolosigranulum	-0.30668	genus	0.727156
										0	-0.382927	-4.51025	16										Dorypteryx	-0.000253521	genus	0.727156
										1	-5.44249	-1.91423	5										Dothistroma	-0.000576205	genus	0.727156
										0	0.522714	-2.14761	2										Dugesia	-0.0213956	genus	0.727156
										0	1.43608	-0.355517	6										Dunaliella	-0.00720321	genus	0.727156
										0	0.533023	-2.26079	16										Duncaniella	-0.0427664	genus	0.727156
										0	-2.73278	-0.69955	9										Durio	0.0359252	genus	0.727156
										0	2.17883	2.98717	3										Dyella	-0.146407	genus	0.727156
										0	-2.81133	2.86732	29										Dysosmobacter	-0.000896319	genus	0.727156
										0	-5.89381	-1.87569	23										Echinochloa	0.000350039	genus	0.727156
										0	-5.05585	-1.8131	2										Ectothiorhodospira	-0.0212908	genus	0.727156
										0	-2.62474	1.33422	6										Effusibacillus	-0.0285113	genus	0.727156
										0	-5.18108	-0.647565	9										Egicoccus	0.00516765	genus	0.727156
										0	-2.0204	-0.50617	16										Eimeria	0.000735309	genus	0.727156
										0	-3.13501	-1.84957	2										Elaeis	0.0495275	genus	0.727156
										0	-3.38171	-0.637601	5										Elaeocarpus	0.00156298	genus	0.727156
										0	-2.07504	-4.48774	30										Elizabethkingia	-0.0846732	genus	0.727156
										1	-1.96897	1.19206	2										Elsinoe	-0.000134229	genus	0.727156
										1	1.93067	-0.480297	21										Elvirus	-0.0166784	genus	0.727156
										0	-4.52363	-1.25715	1										Emiliania	0.00191677	genus	0.727156
										0	2.04095	2.93762	1										Emmonsia	-0.000127088	genus	0.727156
										0	-6.94291	-8.93477	21										Empedobacter	0.0809585	genus	0.727156
										0	0.674152	2.53383	28										Emticicia	-0.0241765	genus	0.727156
										1	-2.06124	2.41896	2										Endocarpon	-0.00250404	genus	0.727156
										1	-3.47778	-0.487697	7										Endozoicomonas	-0.00740407	genus	0.727156
										1	3.51806	1.73296	28										Eneladusvirus	-0.000529997	genus	0.727156
										0	-4.98984	0.717592	2										Ensete	0.000518472	genus	0.727156
										0	-2.71627	-12.3089	0										Ensifer	0.104445	genus	0.727156
										0	-1.05596	-5.05074	30										Entamoeba	-0.0191188	genus	0.727156
										0	5.31974	2.43628	23										Enterocloster	0.400242	genus	0.727156
										1	-4.25077	-0.157811	2										Enterococcus	0.289532	genus	0.727156
										0	-5.68214	-0.145762	23										Entomoneis	0.000657297	genus	0.727156
										1	-4.98526	-2.9476	3										Entyloma	0.00284804	genus	0.727156
										0	-3.8334	-0.750265	16										Epibacterium	-0.0305013	genus	0.727156
										0	-4.84724	2.08611	2										Epichloe	-0.00531845	genus	0.727156
										0	0.619916	-0.569534	23										Epidermidibacterium	-0.0100634	genus	0.727156
										0	19.8683	4.69955	9										Eragrostis	-0.00911415	genus	0.727156
										0	-5.17632	-3.00371	24										Ereboglobus	0.000221828	genus	0.727156
										1	-5.94248	-3.39468	7										Eremomyces	-0.010878	genus	0.727156
										1	-2.53161	-4.14982	2										Eremothecium	0.0356478	genus	0.727156
										0	2.43761	2.33054	2										Erigeron	0.00156298	genus	0.727156
										0	-2.49803	0.500327	5										Eriobotrya	-0.00183315	genus	0.727156
										0	-4.51653	-0.4545	7										Erwinia	-0.0773324	genus	0.727156
										0	2.73379	0.880074	14										Erysipelothrix	0.137181	genus	0.727156
										0	-9.96516	-5.99823	2										Ethanoligenens	-0.0206111	genus	0.727156
										1	-3.27001	1.00382	23										Eucalyptus	0.0274961	genus	0.727156
										0	5.72106	0.0949732	5										Eufriesea	0.0235884	genus	0.727156
										0	7.75121	2.10614	8										Euglena	-0.0602512	genus	0.727156
																							Euglenaria	-0.00953373	genus	0.727156
																							Euhalothece	-0.0166771	genus	0.727156
																							Euroglyphus	0.000761138	genus	0.727156
																							Euzebya	-0.00392662	genus	0.727156
																							Euzebyella	-0.00092725	genus	0.727156
																							Ewingella	-0.0576513	genus	0.727156
																							Exaiptasia	0.0132493	genus	0.727156
																							Exidia	0.00391368	genus	0.727156
																							Exobasidium	0.0026514	genus	0.727156
																							Exophiala	-0.235452	genus	0.727156
																							Exserohilum	-0.0477364	genus	0.727156
																							Fabavirus	-0.000405224	genus	0.727156
																							Facklamia	-0.00359788	genus	0.727156
																							Faecalicatena	0.000518472	genus	0.727156
																							Faecalitalea	-0.0789742	genus	0.727156
																							Fagus	0.00125959	genus	0.727156
																							Fastidiosipila	0.0715459	genus	0.727156
																							Fenollaria	0.0230475	genus	0.727156
																							Fermentimonas	-0.000935733	genus	0.727156
																							Ferrimonas	0.0132493	genus	0.727156
																							Ferrovibrio	-0.00537233	genus	0.727156
																							Ferrovum	0.00516681	genus	0.727156
																							Festuca	-0.000211944	genus	0.727156
																							Fibrobacter	0.00151837	genus	0.727156
																							Fibroporia	0.0079486	genus	0.727156
																							Fibularhizoctonia	-0.00387187	genus	0.727156
																							Fictibacillus	-0.0717231	genus	0.727156
																							Ficus	-0.00581082	genus	0.727156
																							Filimonas	-0.0393464	genus	0.727156
																							Filomicrobium	-0.00147759	genus	0.727156
																							Fimbriimonas	-0.0111271	genus	0.727156
																							Fistulifera	-0.000559649	genus	0.727156
																							Flagellimonas	0.0051294	genus	0.727156
																							Flammeovirga	-0.0246598	genus	0.727156
																							Flaviaesturariibacter	-0.000396692	genus	0.727156
																							Flaviflexus	-0.0336423	genus	0.727156
																							Flavihumibacter	0.0453628	genus	0.727156
																							Flavisolibacter	-0.103192	genus	0.727156
																							Flavobacterium	0.17299	genus	0.727156
																							Flectobacillus	-0.0293504	genus	0.727156
																							Flexibacter	-0.0150897	genus	0.727156
																							Flintibacter	-0.017939	genus	0.727156
																							Fluviicola	-0.0531563	genus	0.727156
																							Folsomia	0.0260424	genus	0.727156
																							Fomitiporia	-0.00437258	genus	0.727156
																							Fomitopsis	0.0154933	genus	0.727156
																							Fonsecaea	-0.0265881	genus	0.727156
																							Formosa	0.0480611	genus	0.727156
																							Fragaria	0.0398423	genus	0.727156
																							Francisella	0.0850594	genus	0.727156
																							Frankia	0.0525152	genus	0.727156
																							Frankliniella	-0.0187373	genus	0.727156
																							Frateuria	-0.00694038	genus	0.727156
																							Fraxinus	-0.0462149	genus	0.727156
																							Frederiksenia	0.0665319	genus	0.727156
																							Friedmanniomyces	-0.00420586	genus	0.727156
																							Frigoribacterium	-0.0451892	genus	0.727156
																							Frigoriglobus	-0.0321634	genus	0.727156
																							Frondihabitans	-0.135419	genus	0.727156
																							Furfurilactobacillus	0.00220502	genus	0.727156
																							Fusarium	-0.163467	genus	0.727156
																							Gaeumannomyces	0.00465153	genus	0.727156
																							Galactomyces	0.00105814	genus	0.727156
																							Galbibacter	0.0203879	genus	0.727156
																							Galendromus	-0.00060444	genus	0.727156
																							Galleria	0.0026514	genus	0.727156
																							Gallibacterium	-0.000173721	genus	0.727156
																							Gallionella	-0.00307357	genus	0.727156
																							Gammacarmovirus	-0.037164	genus	0.727156
																							Ganoderma	-0.00722816	genus	0.727156
																							Gardnerella	-0.207872	genus	0.727156
																							Geitlerinema	-0.000154393	genus	0.727156
																							Gelatoporia	0.00648289	genus	0.727156
																							Gelidibacter	-0.000835766	genus	0.727156
																							Geminicoccus	-0.000340514	genus	0.727156
																							Gemmata	-0.0335794	genus	0.727156
																							Gemmobacter	-0.0273848	genus	0.727156
																							Genlisea	0.0114822	genus	0.727156
																							Gentiana	-0.000577332	genus	0.727156
																							Geoalkalibacter	-0.0152267	genus	0.727156
																							Geobacter	-0.0495011	genus	0.727156
																							Georgenia	0.0968091	genus	0.727156
																							Geothrix	0.0004281	genus	0.727156
																							Geotrichum	0.0428239	genus	0.727156
																							Geranium	0.0253076	genus	0.727156
																							Ghunavirus	-0.000915017	genus	0.727156
																							Giardia	-0.00216595	genus	0.727156
																							Gibbsiella	-0.000344451	genus	0.727156
																							Giesbergeria	0.000423689	genus	0.727156
																							Gigaspora	-0.00564853	genus	0.727156
																							Gilliamella	-0.00648957	genus	0.727156
																							Gilvibacter	-0.000253521	genus	0.727156
																							Gimesia	-0.0161344	genus	0.727156
																							Ginkgo	0.050851	genus	0.727156
																							Glaciecola	0.00377525	genus	0.727156
																							Glaciihabitans	-0.0107328	genus	0.727156
																							Glaciozyma	-0.00188223	genus	0.727156
																							Glaesserella	0.084878	genus	0.727156
																							Globicatella	0.0461972	genus	0.727156
																							Gloeobacter	-0.00664395	genus	0.727156
																							Gloeocapsopsis	0.0448757	genus	0.727156
																							Gloeomargarita	-0.00186866	genus	0.727156
																							Gluconacetobacter	0.113591	genus	0.727156
																							Glutamicibacter	-0.17322	genus	0.727156
																							Glycomyces	-0.000764691	genus	0.727156
																							Gnetum	0.050333	genus	0.727156
																							Goodyera	-0.00324998	genus	0.727156
																							Gordonia	-0.165695	genus	0.727156
																							Gottschalkia	0.047181	genus	0.727156
																							Gracilibacillus	0.00220502	genus	0.727156
																							Granulibacter	-0.00275978	genus	0.727156
																							Granulicatella	0.294862	genus	0.727156
																							Granulicella	-0.0495267	genus	0.727156
																							Grimontia	0.0109445	genus	0.727156
																							Grosmannia	0.0487435	genus	0.727156
																							Gryllotalpicola	-0.0414789	genus	0.727156
																							Gryllus	0.0311636	genus	0.727156
																							Guillardia	-0.0389819	genus	0.727156
																							Gulosibacter	-0.000630957	genus	0.727156
																							Guyparkeria	-0.0106912	genus	0.727156
																							Gymnopilus	0.0252534	genus	0.727156
																							Gymnopus	0.0113084	genus	0.727156
																							Habropoda	-0.00764538	genus	0.727156
																							Haematobacter	-0.0629356	genus	0.727156
																							Haematospirillum	-0.000389285	genus	0.727156
																							Haematoxylum	0.000951738	genus	0.727156
																							Haemonchus	-0.000788459	genus	0.727156
																							Hafnia	0.0455983	genus	0.727156
																							Hahella	-0.0123121	genus	0.727156
																							Haladaptatus	-0.00821426	genus	0.727156
																							Halamphora	0.00419952	genus	0.727156
																							Halanaerobium	-0.0340776	genus	0.727156
																							Haliangium	-0.00192048	genus	0.727156
																							Halioglobus	-0.00246389	genus	0.727156
																							Haliscomenobacter	-0.00364988	genus	0.727156
																							Halobacillus	-0.00135317	genus	0.727156
																							Halobellus	-0.00328736	genus	0.727156
																							Haloferax	0.00722398	genus	0.727156
																							Halomicronema	-0.000134229	genus	0.727156
																							Halomonas	-0.268978	genus	0.727156
																							Halopenitus	-0.00130851	genus	0.727156
																							Halorhodospira	0.0595099	genus	0.727156
																							Halorientalis	-0.00875233	genus	0.727156
																							Halorubrum	-0.00483051	genus	0.727156
																							Halorussus	-0.0139522	genus	0.727156
																							Halosimplex	-0.00380156	genus	0.727156
																							Halotalea	-0.0903848	genus	0.727156
																							Halovenus	-0.000744698	genus	0.727156
																							Halteria	-0.00112717	genus	0.727156
																							Handroanthus	-0.000173721	genus	0.727156
																							Hankyongella	-0.00144019	genus	0.727156
																							Hannaella	-0.000426085	genus	0.727156
																							Hansenia	0.00827548	genus	0.727156
																							Hanseniaspora	-0.00735618	genus	0.727156
																							Haplopelma	-0.000894128	genus	0.727156
																							Harpegnathos	0.007695	genus	0.727156
																							Hathewaya	0.00200094	genus	0.727156
																							Hebeloma	0.004278	genus	0.727156
																							Helcobacillus	0.000309124	genus	0.727156
																							Helianthus	0.0569953	genus	0.727156
																							Heliobacterium	-0.00519575	genus	0.727156
																							Heliorestis	0.0010244	genus	0.727156
																							Herbinix	-0.0243776	genus	0.727156
																							Hermetia	-0.00471693	genus	0.727156
																							Herpetosiphon	0.000294697	genus	0.727156
																							Hesperocyparis	0.0166964	genus	0.727156
																							Heterobasidion	0.0179969	genus	0.727156
																							Heterocephalacria	-0.00394328	genus	0.727156
																							Heterodermia	-0.00325988	genus	0.727156
																							Hibiscus	0.00371564	genus	0.727156
																							Hippea	-0.0111049	genus	0.727156
																							Hirsutella	-0.0140921	genus	0.727156
																							Histophilus	0.0321411	genus	0.727156
																							Histoplasma	-0.0130549	genus	0.727156
																							Hololachna	0.000639281	genus	0.727156
																							Hortaea	-0.00683387	genus	0.727156
																							Hungatella	0.172013	genus	0.727156
																							Hyalella	-0.0408647	genus	0.727156
																							Hyaloscypha	0.00301463	genus	0.727156
																							Hydrocarboniclastica	-0.0110943	genus	0.727156
																							Hydrogenophaga	-0.211451	genus	0.727156
																							Hydrogenophilus	-0.116221	genus	0.727156
																							Hymenobacter	0.124717	genus	0.727156
																							Hypericibacter	-0.0480419	genus	0.727156
																							Hyphomicrobium	-0.0906129	genus	0.727156
																							Hyphomonas	-0.0111788	genus	0.727156
																							Hyphopichia	-0.0302722	genus	0.727156
																							Hypomyces	-0.000231215	genus	0.727156
																							Hypsizygus	0.00353106	genus	0.727156
																							Ideonella	-0.000135545	genus	0.727156
																							Idiomarina	0.0667217	genus	0.727156
																							Idriella	-0.000344451	genus	0.727156
																							Iflavirus	-0.013159	genus	0.727156
																							Ilarvirus	0.0385991	genus	0.727156
																							Ilumatobacter	-0.0614136	genus	0.727156
																							Immundisolibacter	-0.00153863	genus	0.727156
																							Imshaugia	-0.0148883	genus	0.727156
																							Indioceanicola	0.0324676	genus	0.727156
																							Intestinibacter	-0.0132059	genus	0.727156
																							Intrasporangium	0.0425479	genus	0.727156
																							Iodobacter	0.0085189	genus	0.727156
																							Ipomoea	0.0701661	genus	0.727156
																							Ipomovirus	0.0847472	genus	0.727156
																							Isosphaera	-0.0124818	genus	0.727156
																							Itersonilia	-0.010211	genus	0.727156
																							Jaapia	0.000221828	genus	0.727156
																							Janibacter	0.150718	genus	0.727156
																							Jannaschia	-0.00177096	genus	0.727156
																							Janthinobacterium	0.0999149	genus	0.727156
																							Jatropha	0.0175637	genus	0.727156
																							Jatrophihabitans	-0.037582	genus	0.727156
																							Jeongeupia	0.0227346	genus	0.727156
																							Jeotgalibacillus	-0.000445927	genus	0.727156
																							Jeotgalicoccus	0.0931271	genus	0.727156
																							Johnsonella	0.00459712	genus	0.727156
																							Jonesia	-0.0173868	genus	0.727156
																							Juniperus	0.0343189	genus	0.727156
																							Kaistella	0.0512106	genus	0.727156
																							Kaistia	-0.0730598	genus	0.727156
																							Kerstersia	-0.00859917	genus	0.727156
																							Keteleeria	0.0530187	genus	0.727156
																							Ketogulonicigenium	-0.0128039	genus	0.727156
																							Khaya	-0.00022974	genus	0.727156
																							Kibdelosporangium	-0.0549854	genus	0.727156
																							Kineococcus	0.0518167	genus	0.727156
																							Kingdonia	-0.000204599	genus	0.727156
																							Kinneretia	-0.107486	genus	0.727156
																							Kiritimatiella	-0.000764691	genus	0.727156
																							Kitasatospora	0.100218	genus	0.727156
																							Klebsiella	-0.203864	genus	0.727156
																							Klebsormidium	0.0252346	genus	0.727156
																							Kluyvera	-0.0451826	genus	0.727156
																							Knoellia	-0.00192043	genus	0.727156
																							Knufia	-0.0507895	genus	0.727156
																							Kockovaella	-0.00349949	genus	0.727156
																							Koinonema	-0.000286538	genus	0.727156
																							Koliella	-0.000475088	genus	0.727156
																							Komagataella	-0.0274296	genus	0.727156
																							Kordia	0.0288885	genus	0.727156
																							Krasilnikovia	0.000618678	genus	0.727156
																							Krasilnikovozyma	-0.000450216	genus	0.727156
																							Kroppenstedtia	-0.026925	genus	0.727156
																							Kuraishia	-0.048138	genus	0.727156
																							Kurthia	-0.0783824	genus	0.727156
																							Kurtzmaniella	-0.000263925	genus	0.727156
																							Kutzneria	-0.022569	genus	0.727156
																							Labedella	0.000440904	genus	0.727156
																							Labrenzia	-0.0133712	genus	0.727156
																							Labrys	-0.0223941	genus	0.727156
																							Laccaria	-0.0039656	genus	0.727156
																							Laceyella	-0.000134229	genus	0.727156
																							Lachancea	0.0610638	genus	0.727156
																							Lachnoanaerobaculum	0.353364	genus	0.727156
																							Lachnoclostridium	0.0885371	genus	0.727156
																							Lacibacter	0.0583831	genus	0.727156
																							Lacinutrix	0.0254575	genus	0.727156
																							Lacipirellula	0.011804	genus	0.727156
																							Lacrimispora	0.212864	genus	0.727156
																							Lactiplantibacillus	0.0723046	genus	0.727156
																							Lacunisphaera	-0.00378567	genus	0.727156
																							Lagenaria	-0.00244953	genus	0.727156
																							Lancefieldella	0.307156	genus	0.727156
																							Lapidilactobacillus	-0.012851	genus	0.727156
																							Larix	0.104717	genus	0.727156
																							Lasallia	-0.021336	genus	0.727156
																							Lasianthus	-0.000763465	genus	0.727156
																							Lasiodiplodia	0.0153749	genus	0.727156
																							Lathyrus	-0.00902277	genus	0.727156
																							Latilactobacillus	0.0863723	genus	0.727156
																							Lautropia	0.148653	genus	0.727156
																							Lawsonella	-0.380552	genus	0.727156
																							Lecanora	-0.0010806	genus	0.727156
																							Leclercia	-0.099989	genus	0.727156
																							Lederbergia	-0.00284654	genus	0.727156
																							Leishmania	-0.0254337	genus	0.727156
																							Leisingera	-0.0304975	genus	0.727156
																							Lelliottia	-0.0399728	genus	0.727156
																							Lentilactobacillus	0.0345472	genus	0.727156
																							Lentinula	0.0199632	genus	0.727156
																							Lentivirus	-0.0206642	genus	0.727156
																							Lepista	0.00200133	genus	0.727156
																							Lepocinclis	-0.023808	genus	0.727156
																							Leptomonas	-0.00231152	genus	0.727156
																							Leptosphaeria	0.0771718	genus	0.727156
																							Leptospira	0.0471526	genus	0.727156
																							Leptothrix	-0.119821	genus	0.727156
																							Leptotrichia	0.265627	genus	0.727156
																							Leucobacter	-0.15014	genus	0.727156
																							Levilactobacillus	0.0291288	genus	0.727156
																							Liberibacter	0.0211234	genus	0.727156
																							Lichtheimia	0.00565205	genus	0.727156
																							Lidleunavirus	-0.0162464	genus	0.727156
																							Lignipirellula	-0.000263925	genus	0.727156
																							Lilium	-0.000764691	genus	0.727156
																							Limnobacter	-0.0235375	genus	0.727156
																							Limnoglobus	0.0388046	genus	0.727156
																							Limnohabitans	-0.23219	genus	0.727156
																							Lindgomyces	-0.000344451	genus	0.727156
																							Linum	-0.0404195	genus	0.727156
																							Lipomyces	-0.118355	genus	0.727156
																							Liquorilactobacillus	-0.000253521	genus	0.727156
																							Litoreibacter	-0.00145064	genus	0.727156
																							Litoribacter	-0.00112717	genus	0.727156
																							Litorilinea	-0.00100905	genus	0.727156
																							Lobosporangium	-0.000667887	genus	0.727156
																							Lolium	0.00133768	genus	0.727156
																							Lonsdalea	-0.000263925	genus	0.727156
																							Lophium	-0.00026122	genus	0.727156
																							Lucilia	0.100815	genus	0.727156
																							Luffa	0.000518472	genus	0.727156
																							Lupinus	0.140277	genus	0.727156
																							Luteimicrobium	-0.00354171	genus	0.727156
																							Luteipulveratus	0.0324399	genus	0.727156
																							Luteitalea	0.0248126	genus	0.727156
																							Luteococcus	-0.00231152	genus	0.727156
																							Luteolibacter	-0.00144019	genus	0.727156
																							Lutibacter	0.109813	genus	0.727156
																							Lymphocryptovirus	-0.00814664	genus	0.727156
																							Lysinimonas	-0.0410182	genus	0.727156
																							Macleaya	-0.000848776	genus	0.727156
																							Macrolepiota	0.00594197	genus	0.727156
																							Mageeibacillus	0.0168234	genus	0.727156
																							Magnetospirillum	-0.061604	genus	0.727156
																							Magnolia	0.0224478	genus	0.727156
																							Malaciobacter	0.00682952	genus	0.727156
																							Malikia	-0.00152099	genus	0.727156
																							Mameliella	-0.0335558	genus	0.727156
																							Mammaliicoccus	-0.13564	genus	0.727156
																							Mangifera	0.00269494	genus	0.727156
																							Manihot	0.0478183	genus	0.727156
																							Mannheimia	0.0605501	genus	0.727156
																							Marasmius	-0.00123807	genus	0.727156
																							Marchantia	-0.000196201	genus	0.727156
																							Maribacter	0.0499408	genus	0.727156
																							Maribius	-0.0255401	genus	0.727156
																							Marichromatium	-0.0348563	genus	0.727156
																							Maridesulfovibrio	-0.000263925	genus	0.727156
																							Mariniflexile	0.00833544	genus	0.727156
																							Marinobacter	-0.050929	genus	0.727156
																							Marinomonas	-0.0664139	genus	0.727156
																							Marinovum	-0.0403794	genus	0.727156
																							Marisediminicola	0.0187381	genus	0.727156
																							Marmoricola	0.149011	genus	0.727156
																							Marssonina	-0.000894128	genus	0.727156
																							Massilistercora	-0.038532	genus	0.727156
																							Mayorella	-0.000532974	genus	0.727156
																							Medicago	0.111277	genus	0.727156
																							Megamonas	0.138283	genus	0.727156
																							Megaselia	-0.0288969	genus	0.727156
																							Megasphaera	0.164208	genus	0.727156
																							Meira	0.00818321	genus	0.727156
																							Melaminivora	-0.0803324	genus	0.727156
																							Melampsora	-0.0122642	genus	0.727156
																							Melanaphis	-0.0060705	genus	0.727156
																							Melanopsichium	0.0764102	genus	0.727156
																							Melia	0.00620421	genus	0.727156
																							Melicope	0.00269494	genus	0.727156
																							Melissococcus	-0.0045674	genus	0.727156
																							Meloidogyne	-0.00217555	genus	0.727156
																							Merrillia	0.00620421	genus	0.727156
																							Mesobacillus	0.0446018	genus	0.727156
																							Mesoplasma	-0.00691763	genus	0.727156
																							Metalysinibacillus	-0.00357104	genus	0.727156
																							Methanobacterium	0.0059695	genus	0.727156
																							Methanococcus	-0.0223601	genus	0.727156
																							Methanosarcina	-0.000598449	genus	0.727156
																							Methanothermobacter	-0.000437783	genus	0.727156
																							Methanothrix	-0.00126052	genus	0.727156
																							Methylarcula	-0.00720321	genus	0.727156
																							Methylobacterium	-0.177546	genus	0.727156
																							Methylocaldum	-0.0101508	genus	0.727156
																							Methylocella	-0.0648322	genus	0.727156
																							Methylococcus	-0.0238332	genus	0.727156
																							Methyloligella	-0.00724623	genus	0.727156
																							Methylomicrobium	-0.00092725	genus	0.727156
																							Methylomonas	0.0689187	genus	0.727156
																							Methylophaga	-0.00532758	genus	0.727156
																							Methylophilus	0.0655868	genus	0.727156
																							Methylopila	-0.00485836	genus	0.727156
																							Methylosinus	-0.0232351	genus	0.727156
																							Methylotenera	0.09388	genus	0.727156
																							Methyloversatilis	-0.0345015	genus	0.727156
																							Methylovirgula	-0.0274682	genus	0.727156
																							Methylovorus	0.0830196	genus	0.727156
																							Methylovulum	-0.000764691	genus	0.727156
																							Metschnikowia	-0.0193742	genus	0.727156
																							Microbiota	0.0187342	genus	0.727156
																							Microbotryum	0.0611612	genus	0.727156
																							Microbulbifer	-0.00456205	genus	0.727156
																							Microcoleus	-0.0326566	genus	0.727156
																							Microcystis	-0.0105451	genus	0.727156
																							Microdochium	-0.00980726	genus	0.727156
																							Microlunatus	0.142582	genus	0.727156
																							Micromonas	0.00774918	genus	0.727156
																							Micropruina	-0.0561145	genus	0.727156
																							Microsporum	-0.00231152	genus	0.727156
																							Microvirga	-0.068367	genus	0.727156
																							Microvirgula	-0.000287504	genus	0.727156
																							Mikania	0.000535764	genus	0.727156
																							Millerozyma	-0.0366853	genus	0.727156
																							Mitosporidium	0.0530714	genus	0.727156
																							Mixia	0.00560143	genus	0.727156
																							Mobilicoccus	-0.0198219	genus	0.727156
																							Mobiluncus	0.0649182	genus	0.727156
																							Mogibacterium	0.085443	genus	0.727156
																							Momordica	0.0123007	genus	0.727156
																							Monaibacterium	-0.0266762	genus	0.727156
																							Monascus	-0.0071927	genus	0.727156
																							Monomorphina	-0.0156891	genus	0.727156
																							Monotropa	0.000639281	genus	0.727156
																							Moorena	0.00361185	genus	0.727156
																							Moraxella	-0.265899	genus	0.727156
																							Morganella	0.0488147	genus	0.727156
																							Moringa	0.0149464	genus	0.727156
																							Morococcus	-0.000396692	genus	0.727156
																							Mortierella	-0.00485836	genus	0.727156
																							Morus	0.0995538	genus	0.727156
																							Mostuea	0.00722398	genus	0.727156
																							Motilibacter	-0.00022974	genus	0.727156
																							Mucidula	-0.00092725	genus	0.727156
																							Mucor	-0.0431096	genus	0.727156
																							Mucuna	0.0575985	genus	0.727156
																							Mumia	0.0319371	genus	0.727156
																							Murdochiella	-0.0398226	genus	0.727156
																							Muricauda	0.00537882	genus	0.727156
																							Murraya	0.0189712	genus	0.727156
																							Mycetocola	-0.124682	genus	0.727156
																							Mycoavidus	0.0697571	genus	0.727156
																							Mycobacterium	-0.141644	genus	0.727156
																							Mycolicibacillus	-0.0411727	genus	0.727156
																							Mycolicibacter	-0.0170198	genus	0.727156
																							Mycolicibacterium	-0.367655	genus	0.727156
																							Mycoplasma	-0.128696	genus	0.727156
																							Mycoplasmopsis	0.0648134	genus	0.727156
																							Myroides	-0.022056	genus	0.727156
																							Myxacorys	-0.00260043	genus	0.727156
																							Myxotrichum	-0.000779411	genus	0.727156
																							Naegleria	0.00457539	genus	0.727156
																							Naematelia	-0.000748392	genus	0.727156
																							Nannizzia	-0.00069373	genus	0.727156
																							Narnavirus	-0.00185959	genus	0.727156
																							Natrinema	-0.0097789	genus	0.727156
																							Natronococcus	-0.000231215	genus	0.727156
																							Natronomonas	-0.00136072	genus	0.727156
																							Natronorubrum	0.00827522	genus	0.727156
																							Naumovozyma	-0.0013244	genus	0.727156
																							Negativicoccus	-0.103311	genus	0.727156
																							Negevirus	-0.00116471	genus	0.727156
																							Neisseria	0.364907	genus	0.727156
																							Nematostella	-0.00106127	genus	0.727156
																							Neoactinobaculum	-0.0265504	genus	0.727156
																							Neobacillus	0.0244508	genus	0.727156
																							Neobartsia	-0.000744698	genus	0.727156
																							Neocystis	0.00106505	genus	0.727156
																							Neodiprion	-0.000870451	genus	0.727156
																							Neomicrococcus	-0.00290924	genus	0.727156
																							Neopestalotiopsis	-0.00155145	genus	0.727156
																							Neptunomonas	-0.000475088	genus	0.727156
																							Nesterenkonia	-0.110137	genus	0.727156
																							Neurospora	-0.0755222	genus	0.727156
																							Nevskia	-0.0111688	genus	0.727156
																							Niabella	-0.008345	genus	0.727156
																							Nibricoccus	-0.00587607	genus	0.727156
																							Nissabacter	-0.00121294	genus	0.727156
																							Nitratireductor	-0.0607616	genus	0.727156
																							Nitrincola	0.00581334	genus	0.727156
																							Nitrobacter	-0.0599734	genus	0.727156
																							Nitrosococcus	0.0184907	genus	0.727156
																							Nitrosopumilus	0.00250488	genus	0.727156
																							Nitrosospira	0.0235998	genus	0.727156
																							Nitrospira	-0.0504267	genus	0.727156
																							Nitrospirillum	-0.121042	genus	0.727156
																							Nocardia	-0.174548	genus	0.727156
																							Nocardioides	0.32039	genus	0.727156
																							Nodosilinea	-0.00156499	genus	0.727156
																							Nodularia	-0.00570509	genus	0.727156
																							Nonlabens	0.0141953	genus	0.727156
																							Nordella	-0.0508967	genus	0.727156
																							Nosema	-0.0149886	genus	0.727156
																							Nothotsuga	0.0724604	genus	0.727156
																							Notodromas	0.0174442	genus	0.727156
																							Noviherbaspirillum	-0.0231834	genus	0.727156
																							Novosphingopyxis	-0.00343004	genus	0.727156
																							Nowakowskiella	0.0155182	genus	0.727156
																							Nupapillomavirus	-0.000231205	genus	0.727156
																							Nylanderia	-0.0411444	genus	0.727156
																							Nymphaea	0.0593913	genus	0.727156
																							Oceanicola	-0.0137777	genus	0.727156
																							Oceanihabitans	0.00901489	genus	0.727156
																							Oceanimonas	-0.00429512	genus	0.727156
																							Oceanisphaera	-0.00315527	genus	0.727156
																							Oceanivirga	0.10846	genus	0.727156
																							Oceanobacillus	0.0680912	genus	0.727156
																							Ocimum	0.0195073	genus	0.727156
																							Octadecabacter	-0.00254496	genus	0.727156
																							Oculatella	-0.016884	genus	0.727156
																							Odoribacter	0.0455935	genus	0.727156
																							Oenococcus	0.054332	genus	0.727156
																							Oenothera	0.0109445	genus	0.727156
																							Oidium	0.000761138	genus	0.727156
																							Okibacterium	-0.00146221	genus	0.727156
																							Olea	0.0770904	genus	0.727156
																							Oleomonas	-0.000208534	genus	0.727156
																							Olimarabidopsis	0.000322084	genus	0.727156
																							Olivibacter	-0.00092725	genus	0.727156
																							Olleya	0.0238945	genus	0.727156
																							Ombrophytum	0.00508185	genus	0.727156
																							Ooceraea	-0.0186251	genus	0.727156
																							Ophiocordyceps	0.00638619	genus	0.727156
																							Ophiognomonia	-0.00336567	genus	0.727156
																							Ophiorrhiza	-0.00037893	genus	0.727156
																							Ophiostoma	0.0349898	genus	0.727156
																							Ophiovirus	-0.00035589	genus	0.727156
																							Opitutus	-0.00184855	genus	0.727156
																							Opuntia	-0.00037893	genus	0.727156
																							Orchesella	-0.00601299	genus	0.727156
																							Oricola	-0.00837851	genus	0.727156
																							Ornithinimicrobium	-0.178387	genus	0.727156
																							Orrella	-0.0134376	genus	0.727156
																							Oryza	0.209846	genus	0.727156
																							Oryzomicrobium	-0.0261321	genus	0.727156
																							Oscillatoria	-0.0166743	genus	0.727156
																							Ostrinia	-0.000393486	genus	0.727156
																							Otariodibacter	0.0287468	genus	0.727156
																							Owenweeksia	-0.0055218	genus	0.727156
																							Paenalcaligenes	0.0466015	genus	0.727156
																							Paenarthrobacter	0.067413	genus	0.727156
																							Paeniglutamicibacter	-0.00377995	genus	0.727156
																							Paenisporosarcina	-0.00255491	genus	0.727156
																							Pahexavirus	-0.105538	genus	0.727156
																							Paludibacter	0.0760294	genus	0.727156
																							Paludibaculum	-0.0624494	genus	0.727156
																							Panacibacter	0.111596	genus	0.727156
																							Panaeolus	0.0282579	genus	0.727156
																							Papilio	0.000761138	genus	0.727156
																							Parabacteroides	0.14378	genus	0.727156
																							Paraburkholderia	-0.182057	genus	0.727156
																							Parachlamydia	-0.0112862	genus	0.727156
																							Paracoccidioides	-0.139256	genus	0.727156
																							Paraflavitalea	0.0691476	genus	0.727156
																							Paraglaciecola	-0.000677343	genus	0.727156
																							Paraliobacillus	0.0121814	genus	0.727156
																							Paramecium	-0.000456551	genus	0.727156
																							Paraphaeosphaeria	0.00839081	genus	0.727156
																							Paraprevotella	0.126964	genus	0.727156
																							Pararhodospirillum	-0.0126811	genus	0.727156
																							Parasponia	-0.000595729	genus	0.727156
																							Parasteatoda	-0.0204987	genus	0.727156
																							Paraurantiacibacter	-0.0153979	genus	0.727156
																							Parengyodontium	-0.00235532	genus	0.727156
																							Paris	0.00682952	genus	0.727156
																							Paroceanicella	-0.0381684	genus	0.727156
																							Parvimonas	0.145087	genus	0.727156
																							Parvularcula	-0.00147759	genus	0.727156
																							Passiflora	0.0143912	genus	0.727156
																							Pasteurella	0.0699533	genus	0.727156
																							Patellaria	0.0317895	genus	0.727156
																							Patulibacter	0.0614762	genus	0.727156
																							Paucibacter	-0.112604	genus	0.727156
																							Paucimonas	-0.0202431	genus	0.727156
																							Paxillus	-0.00216595	genus	0.727156
																							Pbunavirus	-0.0157843	genus	0.727156
																							Pectinatus	0.0059059	genus	0.727156
																							Pediculus	0.0253765	genus	0.727156
																							Pediococcus	-0.0507511	genus	0.727156
																							Pediomelum	0.00737459	genus	0.727156
																							Pedosphaera	-0.0298075	genus	0.727156
																							Pegivirus	-0.0100101	genus	0.727156
																							Pelagerythrobacter	-0.0127924	genus	0.727156
																							Pelagibaca	-0.00568352	genus	0.727156
																							Pelagibacterium	-0.0555759	genus	0.727156
																							Pelagovum	-0.00423937	genus	0.727156
																							Pelistega	0.000550774	genus	0.727156
																							Pelobacter	-0.070099	genus	0.727156
																							Pelosinus	0.018309	genus	0.727156
																							Peltaster	0.0124836	genus	0.727156
																							Peltigera	-0.000127523	genus	0.727156
																							Penicilliopsis	0.00428936	genus	0.727156
																							Peptoanaerobacter	-0.000378029	genus	0.727156
																							Peptoclostridium	-0.0068659	genus	0.727156
																							Peptococcus	0.0669943	genus	0.727156
																							Peptoniphilus	-0.592276	genus	0.727156
																							Peptostreptococcus	-0.15676	genus	0.727156
																							Peribacillus	0.087491	genus	0.727156
																							Periconia	-0.00236837	genus	0.727156
																							Permianibacter	-0.00581082	genus	0.727156
																							Persea	0.0647647	genus	0.727156
																							Persephonella	-0.00216595	genus	0.727156
																							Pestalotiopsis	-0.00124623	genus	0.727156
																							Petrimonas	0.0283535	genus	0.727156
																							Phacus	-0.00843281	genus	0.727156
																							Phaeoacremonium	0.00629151	genus	0.727156
																							Phaeodactylum	-0.00963789	genus	0.727156
																							Phaffia	-0.0798072	genus	0.727156
																							Phalaenopsis	0.0209896	genus	0.727156
																							Phalaris	-0.00231152	genus	0.727156
																							Phanerochaete	0.0275176	genus	0.727156
																							Phascolarctobacterium	0.0312771	genus	0.727156
																							Phenylobacterium	-0.0881536	genus	0.727156
																							Phialocephala	-0.147505	genus	0.727156
																							Phialophora	0.00401876	genus	0.727156
																							Phlebiopsis	-0.0289288	genus	0.727156
																							Phoma	-0.00720321	genus	0.727156
																							Photinus	0.0142733	genus	0.727156
																							Photobacterium	-0.0632157	genus	0.727156
																							Photorhabdus	0.0010637	genus	0.727156
																							Phreatobacter	-0.133628	genus	0.727156
																							Phycomyces	0.00274078	genus	0.727156
																							Phyllostachys	-0.00231152	genus	0.727156
																							Physcomitrium	0.0380718	genus	0.727156
																							Phytobacter	-0.00133187	genus	0.727156
																							Phytohabitans	-0.00709043	genus	0.727156
																							Pichia	-0.188816	genus	0.727156
																							Pigmentiphaga	0.033599	genus	0.727156
																							Pijolavirus	-0.000275084	genus	0.727156
																							Piper	-0.000309769	genus	0.727156
																							Piscinibacter	-0.000764691	genus	0.727156
																							Pistricoccus	-0.0212656	genus	0.727156
																							Pisum	-0.0658915	genus	0.727156
																							Pittosporum	0.000322084	genus	0.727156
																							Planctomyces	-0.0302137	genus	0.727156
																							Planktomarina	-0.000764691	genus	0.727156
																							Planktothrix	-0.0149075	genus	0.727156
																							Planococcus	-0.0920503	genus	0.727156
																							Plantago	0.00345699	genus	0.727156
																							Plasmodium	0.00139076	genus	0.727156
																							Plenodomus	0.00269494	genus	0.727156
																							Pleomorphomonas	-0.050963	genus	0.727156
																							Plesiomonas	0.00289071	genus	0.727156
																							Pluralibacter	-0.0186896	genus	0.727156
																							Plutella	-0.00527511	genus	0.727156
																							Pluteus	-0.00145854	genus	0.727156
																							Poa	-0.00121294	genus	0.727156
																							Podosphaera	0.0273443	genus	0.727156
																							Polaromonas	-0.0867736	genus	0.727156
																							Polerovirus	-0.000999426	genus	0.727156
																							Polistes	-0.00618988	genus	0.727156
																							Polynucleobacter	0.0445478	genus	0.727156
																							Polyporus	-0.0138374	genus	0.727156
																							Pomovirus	-0.00336567	genus	0.727156
																							Pongamia	0.00469133	genus	0.727156
																							Pontederia	0.00483275	genus	0.727156
																							Pontibacter	0.0392122	genus	0.727156
																							Pontimonas	-0.00581082	genus	0.727156
																							Populus	0.145341	genus	0.727156
																							Porphyromonas	0.260523	genus	0.727156
																							Portulaca	-0.00363994	genus	0.727156
																							Postia	-0.0135729	genus	0.727156
																							Potyvirus	-0.0675698	genus	0.727156
																							Pragia	-0.000339563	genus	0.727156
																							Prasiola	0.00234652	genus	0.727156
																							Priestia	0.0505691	genus	0.727156
																							Primula	0.00722398	genus	0.727156
																							Prochlorococcus	0.019683	genus	0.727156
																							Propionimicrobium	-0.0540253	genus	0.727156
																							Prosthecobacter	-0.00284654	genus	0.727156
																							Prosthecochloris	0.00151837	genus	0.727156
																							Proteomonas	-0.00843281	genus	0.727156
																							Protomyces	-0.0013586	genus	0.727156
																							Prototheca	-0.00145064	genus	0.727156
																							Prunus	0.0780353	genus	0.727156
																							Psathyrella	-0.000985691	genus	0.727156
																							Pseudactinotalea	-0.0147817	genus	0.727156
																							Pseudanabaena	-0.00698825	genus	0.727156
																							Pseudarcobacter	0.00637933	genus	0.727156
																							Pseudarthrobacter	-0.0905924	genus	0.727156
																							Pseudoalteromonas	-0.0563397	genus	0.727156
																							Pseudobacter	-0.0483193	genus	0.727156
																							Pseudobutyrivibrio	0.0218293	genus	0.727156
																							Pseudocercospora	0.0736862	genus	0.727156
																							Pseudochrobactrum	-0.00239027	genus	0.727156
																							Pseudocohnilembus	-0.0199445	genus	0.727156
																							Pseudodesulfovibrio	-0.0147504	genus	0.727156
																							Pseudodiaptomus	-0.00420586	genus	0.727156
																							Pseudohalocynthiibacter	-0.00325988	genus	0.727156
																							Pseudohongiella	-0.00662993	genus	0.727156
																							Pseudolabrys	-0.0788523	genus	0.727156
																							Pseudolarix	0.0137663	genus	0.727156
																							Pseudoleptotrichia	0.0466746	genus	0.727156
																							Pseudolysobacter	-0.0430314	genus	0.727156
																							Pseudomicrostroma	0.0249519	genus	0.727156
																							Pseudooceanicola	-0.00754238	genus	0.727156
																							Pseudopedobacter	-0.000132776	genus	0.727156
																							Pseudoperonospora	-0.0148055	genus	0.727156
																							Pseudopuniceibacterium	-0.0217291	genus	0.727156
																							Pseudoramibacter	-0.0102333	genus	0.727156
																							Pseudorhodobacter	0.0259891	genus	0.727156
																							Pseudorhodoferax	-0.000611109	genus	0.727156
																							Pseudorhodoplanes	-0.0606268	genus	0.727156
																							Pseudotaxus	0.00862332	genus	0.727156
																							Pseudotsuga	0.05177	genus	0.727156
																							Pseudovibrio	-0.00211218	genus	0.727156
																							Pseudovirgaria	0.00261225	genus	0.727156
																							Pseudozyma	0.130666	genus	0.727156
																							Psilocybe	-0.00126725	genus	0.727156
																							Psoroptes	0.00659352	genus	0.727156
																							Psychrobacillus	-0.0237072	genus	0.727156
																							Psychrobacter	-0.284055	genus	0.727156
																							Psychroflexus	0.00816691	genus	0.727156
																							Pteris	-0.0103179	genus	0.727156
																							Pterocarpus	-0.0173062	genus	0.727156
																							Punica	0.0749067	genus	0.727156
																							Purpureocillium	-0.149864	genus	0.727156
																							Pyramidobacter	-0.00767368	genus	0.727156
																							Pyrenophora	-0.0696409	genus	0.727156
																							Pyricularia	-0.0456994	genus	0.727156
																							Qipengyuania	-0.054757	genus	0.727156
																							Quadrisphaera	0.000221828	genus	0.727156
																							Rachicladosporium	-0.00116122	genus	0.727156
																							Raineya	-0.000211944	genus	0.727156
																							Raineyella	-0.086932	genus	0.727156
																							Ralstonia	-0.24975	genus	0.727156
																							Ramlibacter	-0.153172	genus	0.727156
																							Renibacterium	0.0361044	genus	0.727156
																							Rhagoletis	-0.0566794	genus	0.727156
																							Rhamnella	0.000322084	genus	0.727156
																							Rheinheimera	0.185393	genus	0.727156
																							Rhexinema	-0.00608851	genus	0.727156
																							Rhinocladiella	-0.0072029	genus	0.727156
																							Rhizobacter	-0.103393	genus	0.727156
																							Rhizophagus	0.015399	genus	0.727156
																							Rhizoplaca	-0.00428495	genus	0.727156
																							Rhizopogon	-0.000227662	genus	0.727156
																							Rhizopus	0.107789	genus	0.727156
																							Rhizorhabdus	-0.0559833	genus	0.727156
																							Rhodamnia	0.0239702	genus	0.727156
																							Rhodanobacter	0.0665111	genus	0.727156
																							Rhodobaca	-0.0286823	genus	0.727156
																							Rhodobacter	-0.0884623	genus	0.727156
																							Rhodoblastus	-0.0272929	genus	0.727156
																							Rhodocyclus	-0.00911423	genus	0.727156
																							Rhodocytophaga	-0.0386762	genus	0.727156
																							Rhododendron	0.0136731	genus	0.727156
																							Rhodoferax	-0.137788	genus	0.727156
																							Rhodoluna	-0.00181673	genus	0.727156
																							Rhodopirellula	-0.000389285	genus	0.727156
																							Rhodospirillum	-0.0235008	genus	0.727156
																							Rhopalosiphum	-0.00324312	genus	0.727156
																							Rhus	0.00731905	genus	0.727156
																							Rhynchomonas	-0.00420586	genus	0.727156
																							Rhynchosporium	-0.00796304	genus	0.727156
																							Rickenella	-0.00531047	genus	0.727156
																							Rickettsiella	-0.000181047	genus	0.727156
																							Riemerella	0.10922	genus	0.727156
																							Rivularia	-0.0289991	genus	0.727156
																							Robbsia	-0.00606963	genus	0.727156
																							Rosa	0.0900314	genus	0.727156
																							Roseateles	-0.0830731	genus	0.727156
																							Roseibacterium	-0.0191363	genus	0.727156
																							Roseicitreum	-0.025953	genus	0.727156
																							Roseimicrobium	0.00067365	genus	0.727156
																							Roseivirga	-0.00106083	genus	0.727156
																							Roseivivax	-0.0272813	genus	0.727156
																							Rosenblumvirus	-0.0512475	genus	0.727156
																							Rosistilla	-0.000389285	genus	0.727156
																							Rothia	0.408116	genus	0.727156
																							Rouxiella	-0.0302312	genus	0.727156
																							Ruania	-0.0251664	genus	0.727156
																							Rubrivivax	-0.181254	genus	0.727156
																							Rudaea	0.000848665	genus	0.727156
																							Ruegeria	-0.0378447	genus	0.727156
																							Rugamonas	-0.000475088	genus	0.727156
																							Rumex	-0.000154393	genus	0.727156
																							Ruminiclostridium	0.0719293	genus	0.727156
																							Rummeliibacillus	-0.00147658	genus	0.727156
																							Runella	-0.00554444	genus	0.727156
																							Russula	0.00473266	genus	0.727156
																							Ruthenibacterium	0.143487	genus	0.727156
																							Saccharomycodes	-0.00644337	genus	0.727156
																							Saccharopolyspora	-0.100525	genus	0.727156
																							Saccharospirillum	-0.00463641	genus	0.727156
																							Saccharothrix	0.0395864	genus	0.727156
																							Sagittaria	-0.000196201	genus	0.727156
																							Sagittula	-0.0268325	genus	0.727156
																							Saitoella	-0.0134401	genus	0.727156
																							Saitozyma	-0.000389285	genus	0.727156
																							Salaquimonas	-0.0040212	genus	0.727156
																							Salicibibacter	0.00528987	genus	0.727156
																							Salimicrobium	-0.00432638	genus	0.727156
																							Salinadaptatus	-0.11158	genus	0.727156
																							Salinicola	-0.0747724	genus	0.727156
																							Salinigranum	-0.000744698	genus	0.727156
																							Salinimicrobium	0.0116796	genus	0.727156
																							Salinimonas	-0.00446919	genus	0.727156
																							Salinisphaera	-0.0169058	genus	0.727156
																							Salinivibrio	-0.0225283	genus	0.727156
																							Salinivirga	0.0010244	genus	0.727156
																							Salipiger	-0.0573693	genus	0.727156
																							Salix	0.0640007	genus	0.727156
																							Salmonella	0.0634256	genus	0.727156
																							Salvia	0.0568146	genus	0.727156
																							Sandaracinobacter	-0.00471572	genus	0.727156
																							Sandaracinus	0.00074007	genus	0.727156
																							Sandarakinorhabdus	-0.00704563	genus	0.727156
																							Sapindus	0.014102	genus	0.727156
																							Sarcina	0.0010244	genus	0.727156
																							Sarocladium	0.0362959	genus	0.727156
																							Saxifraga	0.000322084	genus	0.727156
																							Scaptodrosophila	-0.00233583	genus	0.727156
																							Scardovia	0.0746847	genus	0.727156
																							Schaalia	0.594452	genus	0.727156
																							Scheffersomyces	-0.0378034	genus	0.727156
																							Schistosoma	-0.0460215	genus	0.727156
																							Schizophyllum	0.0278058	genus	0.727156
																							Schizopora	-0.0289411	genus	0.727156
																							Schizosaccharomyces	0.00898099	genus	0.727156
																							Schleiferilactobacillus	0.0661106	genus	0.727156
																							Schmidtea	-0.0450269	genus	0.727156
																							Schnuerera	0.0538404	genus	0.727156
																							Sclerotinia	-0.0625814	genus	0.727156
																							Scytalidium	-0.00720845	genus	0.727156
																							Sebaldella	0.0173408	genus	0.727156
																							Secale	0.00074007	genus	0.727156
																							Secundilactobacillus	0.0251344	genus	0.727156
																							Sediminicola	0.00615715	genus	0.727156
																							Segetibacter	0.0017911	genus	0.727156
																							Segniliparus	-0.0187816	genus	0.727156
																							Selaginella	-0.0652563	genus	0.727156
																							Selenomonas	0.287976	genus	0.727156
																							Senna	-0.00431497	genus	0.727156
																							Seonamhaeicola	0.0185569	genus	0.727156
																							Serendipita	-0.000204599	genus	0.727156
																							Serpentinimonas	-0.192118	genus	0.727156
																							Serpula	0.00766589	genus	0.727156
																							Setomelanomma	0.000903095	genus	0.727156
																							Sextaecvirus	-0.159782	genus	0.727156
																							Shigella	0.0490314	genus	0.727156
																							Shimwellia	-0.00113928	genus	0.727156
																							Shuttleworthia	0.0010244	genus	0.727156
																							Siansivirga	0.0130561	genus	0.727156
																							Silene	0.0695816	genus	0.727156
																							Silicimonas	-0.0264151	genus	0.727156
																							Silviavirus	-0.00142932	genus	0.727156
																							Simiduia	-0.000764691	genus	0.727156
																							Sinapis	0.0959165	genus	0.727156
																							Singulisphaera	0.0463875	genus	0.727156
																							Sinimarinibacterium	-0.00320619	genus	0.727156
																							Sipha	-0.00445702	genus	0.727156
																							Skermanella	-0.0410592	genus	0.727156
																							Slashvirus	0.0461972	genus	0.727156
																							Sneathia	0.0527601	genus	0.727156
																							Sobemovirus	-0.0031358	genus	0.727156
																							Sodalis	-0.039061	genus	0.727156
																							Sodiomyces	-0.0014978	genus	0.727156
																							Solanum	0.177171	genus	0.727156
																							Solenopsis	-0.00286912	genus	0.727156
																							Solimonas	-0.0139022	genus	0.727156
																							Solirubrobacter	0.000466732	genus	0.727156
																							Solobacterium	0.00200094	genus	0.727156
																							Sorbus	0.0091669	genus	0.727156
																							Sorghum	0.0223368	genus	0.727156
																							Spathaspora	-0.0384217	genus	0.727156
																							Spatholobus	-0.00819259	genus	0.727156
																							Sphaerobacter	-0.0297633	genus	0.727156
																							Sphaerospermopsis	-0.0157037	genus	0.727156
																							Sphaerotilus	-0.1807	genus	0.727156
																							Sphaerulina	-0.00998317	genus	0.727156
																							Sphingobacterium	-0.193087	genus	0.727156
																							Sphingomonas	0.25211	genus	0.727156
																							Sphingopyxis	-0.119607	genus	0.727156
																							Sphingorhabdus	-0.0440248	genus	0.727156
																							Sphingosinicella	-0.0749379	genus	0.727156
																							Sphingosinithalassobacter	-0.169046	genus	0.727156
																							Spinacia	0.0683154	genus	0.727156
																							Spiribacter	-0.0918848	genus	0.727156
																							Spirodela	0.0285185	genus	0.727156
																							Spiroplasma	-0.0207138	genus	0.727156
																							Spizellomyces	-0.000426973	genus	0.727156
																							Spodoptera	-0.0206907	genus	0.727156
																							Spondias	0.167483	genus	0.727156
																							Sporobolomyces	-0.0104548	genus	0.727156
																							Sporolactobacillus	-0.0401225	genus	0.727156
																							Sporomusa	-0.0108418	genus	0.727156
																							Sporothrix	0.0827774	genus	0.727156
																							Spumella	0.000341689	genus	0.727156
																							Stachybotrys	0.0460166	genus	0.727156
																							Stackebrandtia	-0.00533394	genus	0.727156
																							Staphylococcus	-0.471242	genus	0.727156
																							Stappia	0.0461141	genus	0.727156
																							Starkeya	-0.0616879	genus	0.727156
																							Starmerella	-0.0282686	genus	0.727156
																							Steccherinum	-0.000578036	genus	0.727156
																							Stemphylium	-0.0460131	genus	0.727156
																							Sterigmatomyces	-0.00110914	genus	0.727156
																							Sterolibacterium	-0.00449708	genus	0.727156
																							Stewartia	-0.0019905	genus	0.727156
																							Stichococcus	0.0245244	genus	0.727156
																							Stigmaeopsis	0.000341689	genus	0.727156
																							Stigmatella	0.0154757	genus	0.727156
																							Streptacidiphilus	0.0293513	genus	0.727156
																							Streptobacillus	0.0415647	genus	0.727156
																							Streptomonospora	-0.0185354	genus	0.727156
																							Streptomyces	-0.211118	genus	0.727156
																							Streptosporangium	0.0436018	genus	0.727156
																							Strongyloides	-0.00687737	genus	0.727156
																							Stylosanthes	0.010099	genus	0.727156
																							Styphnolobium	0.00166822	genus	0.727156
																							Subteminivirus	-0.00075028	genus	0.727156
																							Subtercola	-0.0017792	genus	0.727156
																							Sugiyamaella	0.00567115	genus	0.727156
																							Sulfitobacter	-0.145085	genus	0.727156
																							Sulfuriferula	0.0838432	genus	0.727156
																							Sulfurifustis	-0.00486831	genus	0.727156
																							Sulfurimicrobium	-0.0152578	genus	0.727156
																							Sulfuritalea	-0.00209259	genus	0.727156
																							Sulfuritortus	-0.0231788	genus	0.727156
																							Sulfurospirillum	0.00282159	genus	0.727156
																							Sutterella	-0.0493005	genus	0.727156
																							Sydowia	0.0443043	genus	0.727156
																							Syntrophomonas	-0.00528985	genus	0.727156
																							Syntrophus	0.000518472	genus	0.727156
																							Tabrizicola	-0.0359092	genus	0.727156
																							Taeniatherum	-0.00231152	genus	0.727156
																							Talaromyces	-0.114291	genus	0.727156
																							Tamlana	0.0228205	genus	0.727156
																							Tannerella	0.274605	genus	0.727156
																							Tardibacter	-0.0213136	genus	0.727156
																							Tardiphaga	-0.148926	genus	0.727156
																							Tarenaya	0.0330819	genus	0.727156
																							Tateyamaria	-0.00168613	genus	0.727156
																							Tatlockia	-0.000999426	genus	0.727156
																							Tatumella	0.0097929	genus	0.727156
																							Tausonia	-0.0180697	genus	0.727156
																							Taxodium	0.0137663	genus	0.727156
																							Taxus	0.0347395	genus	0.727156
																							Taylorella	-0.00887875	genus	0.727156
																							Tenacibaculum	0.0916517	genus	0.727156
																							Tepidiforma	-0.00945052	genus	0.727156
																							Tequatrovirus	0.000539866	genus	0.727156
																							Teratosphaeria	-0.0429519	genus	0.727156
																							Teredinibacter	-0.00421287	genus	0.727156
																							Terfezia	0.0656614	genus	0.727156
																							Terricaulis	-0.0086808	genus	0.727156
																							Terrimonas	0.000995691	genus	0.727156
																							Terrisporobacter	-0.00242063	genus	0.727156
																							Tessaracoccus	-0.190393	genus	0.727156
																							Tetradium	0.00508185	genus	0.727156
																							Tetranychus	0.158942	genus	0.727156
																							Tetratostichococcus	0.00106505	genus	0.727156
																							Teucrium	-0.0098243	genus	0.727156
																							Teyleria	-0.000266666	genus	0.727156
																							Thalassiosira	-0.00231152	genus	0.727156
																							Thalassobius	-0.00527743	genus	0.727156
																							Thalassococcus	-0.0158354	genus	0.727156
																							Thalassospira	-0.0409235	genus	0.727156
																							Thalassotalea	0.0203945	genus	0.727156
																							Thalictrum	0.000951738	genus	0.727156
																							Thauera	-0.111403	genus	0.727156
																							Theileria	-0.00364988	genus	0.727156
																							Thelephora	-0.00448623	genus	0.727156
																							Theligonum	-0.00420586	genus	0.727156
																							Theobroma	0.0713369	genus	0.727156
																							Thermicanus	-0.0246521	genus	0.727156
																							Thermoactinomyces	-0.0171188	genus	0.727156
																							Thermoanaerobacterium	-0.101907	genus	0.727156
																							Thermobifida	-0.0200599	genus	0.727156
																							Thermobispora	-0.00581082	genus	0.727156
																							Thermodesulfobacterium	0.0109317	genus	0.727156
																							Thermoflavifilum	-0.00075028	genus	0.727156
																							Thermoflexibacter	-0.0109187	genus	0.727156
																							Thermogutta	-0.0123724	genus	0.727156
																							Thermosediminibacter	-0.00420586	genus	0.727156
																							Thermus	-0.110212	genus	0.727156
																							Thiobacillus	-0.0108586	genus	0.727156
																							Thiocystis	-0.00092725	genus	0.727156
																							Thiodictyon	-0.00307357	genus	0.727156
																							Thiofilum	-0.00438867	genus	0.727156
																							Thioflavicoccus	-0.0046661	genus	0.727156
																							Thiohalobacter	-0.0304779	genus	0.727156
																							Thiomicrospira	-0.000389285	genus	0.727156
																							Thiomonas	-0.0570629	genus	0.727156
																							Thiothrix	-0.00489334	genus	0.727156
																							Thorsellia	-0.000512294	genus	0.727156
																							Thrips	-0.0125665	genus	0.727156
																							Thuja	0.020561	genus	0.727156
																							Tilletia	0.0144078	genus	0.727156
																							Tilletiopsis	0.0467392	genus	0.727156
																							Tipuana	-0.0289537	genus	0.727156
																							Tistrella	-0.0191292	genus	0.727156
																							Tolypocladium	0.0292161	genus	0.727156
																							Tomitella	-0.0154676	genus	0.727156
																							Tomocerus	0.0180918	genus	0.727156
																							Torulaspora	-0.0581914	genus	0.727156
																							Totivirus	0.252389	genus	0.727156
																							Toxicodendron	0.00662139	genus	0.727156
																							Trachymyrmex	0.00129894	genus	0.727156
																							Trebouxia	0.0616749	genus	0.727156
																							Tremella	-0.023217	genus	0.727156
																							Tribolium	0.0195529	genus	0.727156
																							Trichocoleus	0.000466732	genus	0.727156
																							Trichoderma	-0.201615	genus	0.727156
																							Trichogramma	-0.0208494	genus	0.727156
																							Tricholoma	-0.00575989	genus	0.727156
																							Trichomonascus	0.0211735	genus	0.727156
																							Trichophyton	-0.00273289	genus	0.727156
																							Trichoplax	-0.0240931	genus	0.727156
																							Trichovirus	-0.000280689	genus	0.727156
																							Trifolium	0.072899	genus	0.727156
																							Tripterygium	0.0749573	genus	0.727156
																							Tropheryma	0.00207294	genus	0.727156
																							Trueperella	-0.0795572	genus	0.727156
																							Tsuga	0.202933	genus	0.727156
																							Tsukamurella	-0.0734942	genus	0.727156
																							Tuber	-0.00252065	genus	0.727156
																							Tulasnella	-0.00442958	genus	0.727156
																							Turicibacter	0.0385411	genus	0.727156
																							Turneriella	-0.000106497	genus	0.727156
																							Twortvirus	-0.00176917	genus	0.727156
																							Typha	0.000322084	genus	0.727156
																							Tyrophagus	-0.0240812	genus	0.727156
																							Tyzzerella	-0.00581082	genus	0.727156
																							Ulva	-0.00581082	genus	0.727156
																							Undibacterium	0.052077	genus	0.727156
																							Urechidicola	0.00967343	genus	0.727156
																							Uruburuella	-0.000266666	genus	0.727156
																							Usitatibacter	0.0270982	genus	0.727156
																							Ustilaginoidea	-0.00298191	genus	0.727156
																							Utricularia	0.00141649	genus	0.727156
																							Vanilla	0.000322084	genus	0.727156
																							Vanrija	-0.00197199	genus	0.727156
																							Varicosavirus	0.00654991	genus	0.727156
																							Variovorax	-0.132133	genus	0.727156
																							Varroa	-0.000389285	genus	0.727156
																							Veillonella	0.652749	genus	0.727156
																							Venturia	0.0414448	genus	0.727156
																							Vermamoeba	-0.0100093	genus	0.727156
																							Verminephrobacter	0.0310718	genus	0.727156
																							Verrucomicrobium	0.00343109	genus	0.727156
																							Verticillium	-0.0451172	genus	0.727156
																							Vespa	-0.0400718	genus	0.727156
																							Vespertiliibacter	0.0110127	genus	0.727156
																							Vespula	-0.0203264	genus	0.727156
																							Viola	0.00125959	genus	0.727156
																							Violaceomyces	-0.000529457	genus	0.727156
																							Virgibacillus	0.0649213	genus	0.727156
																							Volvariella	-0.00254496	genus	0.727156
																							Volvox	0.000848665	genus	0.727156
																							Waikavirus	-0.000204599	genus	0.727156
																							Washingtonia	-0.00075028	genus	0.727156
																							Welwitschia	0.0209896	genus	0.727156
																							Wenyingzhuangia	0.00790499	genus	0.727156
																							Wenzhouxiangella	-0.00707259	genus	0.727156
																							Westerdykella	-0.00484032	genus	0.727156
																							Wickerhamomyces	-0.104508	genus	0.727156
																							Williamsia	-0.0174657	genus	0.727156
																							Wolbachia	-0.000313128	genus	0.727156
																							Wolfiporia	0.0146962	genus	0.727156
																							Wolinella	0.00346405	genus	0.727156
																							Wollemia	0.00483275	genus	0.727156
																							Xanthomonas	-0.149217	genus	0.727156
																							Xenophilus	0.000199688	genus	0.727156
																							Xenorhabdus	-0.0243365	genus	0.727156
																							Xylanimicrobium	-0.00037893	genus	0.727156
																							Xylella	-0.0275528	genus	0.727156
																							Xylocarpus	0.00717353	genus	0.727156
																							Xylona	-0.00233121	genus	0.727156
																							Xylophilus	-0.0622129	genus	0.727156
																							Yamadazyma	-0.000647997	genus	0.727156
																							Yersinia	-0.040677	genus	0.727156
																							Yoonia	-0.0919293	genus	0.727156
																							Youhaiella	-0.00959258	genus	0.727156
																							Zanthoxylum	0.0563041	genus	0.727156
																							Zavarzinella	-0.00568352	genus	0.727156
																							Zelkova	-0.000280689	genus	0.727156
																							Zerene	-0.0148055	genus	0.727156
																							Ziziphus	0.0373584	genus	0.727156
																							Zobellella	-0.00801552	genus	0.727156
																							Zootermopsis	-0.0209922	genus	0.727156
																							Zunongwangia	-0.00849662	genus	0.727156
																							Zygosaccharomyces	-0.0225091	genus	0.727156
																							Zymoseptoria	-0.0519072	genus	0.727156
																							Yimella	-0.011919	genus	0.727367
																							Sporosarcina	0.0525642	genus	0.727807
																							Edwardsiella	-0.0142663	genus	0.728109
																							Pochonia	-0.00872534	genus	0.728109
																							Cordyceps	-0.0565886	genus	0.728962
																							Pimelobacter	0.0467254	genus	0.731463
																							Mycetohabitans	-0.000465217	genus	0.731994
																							Rhodotorula	-0.105828	genus	0.73211
																							Tetrahymena	-0.00775668	genus	0.732215
																							Anaeroglobus	-0.0101223	genus	0.732997
																							Halobacterium	0.00114942	genus	0.732997
																							Lotus	0.0432837	genus	0.732997
																							Phaeobacter	-0.0507914	genus	0.732997
																							Alicycliphilus	-0.0664895	genus	0.734147
																							Arthrobotrys	-0.0143112	genus	0.734147
																							Faecalibacillus	-0.00358058	genus	0.734147
																							Ogataea	-0.10236	genus	0.734147
																							Amanita	0.00528372	genus	0.734465
																							Cyberlindnera	-0.0947845	genus	0.734845
																							Trichormus	-0.0265293	genus	0.734845
																							Thermobacillus	0.00337862	genus	0.735383
																							Candidatus Protochlamydia	-0.0020402	genus	0.736004
																							Cicer	0.0593941	genus	0.736004
																							Muribaculum	0.0278223	genus	0.737334
																							Kalmanozyma	0.0296864	genus	0.737546
																							Phellinidium	-0.00223111	genus	0.737546
																							Pirellula	-0.0215331	genus	0.737546
																							Acanthamoebidae	0.0433276	family	0.738748
																							Acaridae	-0.0240812	family	0.738748
																							Acaryochloridaceae	-0.00240423	family	0.738748
																							Acholeplasmataceae	-0.00468894	family	0.738748
																							Acidaminococcaceae	0.0518435	family	0.738748
																							Acidiferrobacteraceae	-0.00466783	family	0.738748
																							Acidimicrobiaceae	-0.000475088	family	0.738748
																							Acidithiobacillaceae	-0.0311592	family	0.738748
																							Acidothermaceae	-0.000143952	family	0.738748
																							Acrospermaceae	0.00261225	family	0.738748
																							Actinidiaceae	0.015394	family	0.738748
																							Actiniidae	-0.00216595	family	0.738748
																							Actinomycetaceae	0.442778	family	0.738748
																							Actinopolymorphaceae	0.0449423	family	0.738748
																							Aerococcaceae	-0.142473	family	0.738748
																							Aeromonadaceae	-0.190592	family	0.738748
																							Agaricostilbaceae	-0.00110914	family	0.738748
																							Aiptasiidae	0.0132493	family	0.738748
																							Ajellomycetaceae	-0.145515	family	0.738748
																							Akkermansiaceae	-0.0308469	family	0.738748
																							Albuginaceae	0.0563592	family	0.738748
																							Alcanivoracaceae	-0.067208	family	0.738748
																							Aleyrodidae	-0.0230757	family	0.738748
																							Alicyclobacillaceae	-0.0626231	family	0.738748
																							Alismataceae	-0.00448527	family	0.738748
																							Aliterellaceae	0.0352543	family	0.738748
																							Amborellaceae	0.0638219	family	0.738748
																							Aminobacteriaceae	-0.0179828	family	0.738748
																							Amoebophilaceae	0.012627	family	0.738748
																							Amorphothecaceae	0.00100013	family	0.738748
																							Amphipleuraceae	0.00419952	family	0.738748
																							Anacardiaceae	0.13023	family	0.738748
																							Anaerolineaceae	-0.0100959	family	0.738748
																							Anaeromyxobacteraceae	-0.0489122	family	0.738748
																							Anaplasmataceae	-0.000313128	family	0.738748
																							Ancylistaceae	-0.00044429	family	0.738748
																							Anelloviridae	-0.00170119	family	0.738748
																							Aphanizomenonaceae	-0.0290288	family	0.738748
																							Aphanothecaceae	-0.0168539	family	0.738748
																							Apiaceae	0.0934183	family	0.738748
																							Apidae	0.0280554	family	0.738748
																							Aplosporellaceae	0.0193035	family	0.738748
																							Aplysiidae	-0.00843281	family	0.738748
																							Apocynaceae	0.0278719	family	0.738748
																							Araceae	0.0285185	family	0.738748
																							Araneidae	-0.00147759	family	0.738748
																							Araucariaceae	0.0222164	family	0.738748
																							Arcobacteraceae	0.0516451	family	0.738748
																							Arecaceae	0.0442319	family	0.738748
																							Ascosphaeraceae	0.0372268	family	0.738748
																							Aspergillaceae	-0.181116	family	0.738748
																							Asphodelaceae	0.00322755	family	0.738748
																							Aspiviridae	-0.00035589	family	0.738748
																							Asteraceae	0.0791636	family	0.738748
																							Asteropeiaceae	0.000322084	family	0.738748
																							Atheliaceae	-0.00387187	family	0.738748
																							Atopobiaceae	0.19843	family	0.738748
																							Aurantimonadaceae	0.0891793	family	0.738748
																							Azonexaceae	-0.0583786	family	0.738748
																							Bacillaceae	0.181902	family	0.738748
																							Bacillales Family X. Incertae Sedis	-0.0246521	family	0.738748
																							Baetidae	0.00594197	family	0.738748
																							Balanophoraceae	0.00508185	family	0.738748
																							Barnesiellaceae	0.0821639	family	0.738748
																							Bartonellaceae	0.0603803	family	0.738748
																							Beijerinckiaceae	-0.133588	family	0.738748
																							Bernardetiaceae	-0.0013586	family	0.738748
																							Betaflexiviridae	0.0136303	family	0.738748
																							Betulaceae	0.0415501	family	0.738748
																							Bignoniaceae	-0.0377394	family	0.738748
																							Bionectriaceae	-0.0107901	family	0.738748
																							Blastochloridaceae	-0.0368552	family	0.738748
																							Blastocystidae	0.00121047	family	0.738748
																							Blattabacteriaceae	0.00423524	family	0.738748
																							Bogoriellaceae	0.0951343	family	0.738748
																							Boletaceae	0.000341689	family	0.738748
																							Bombycidae	0.014352	family	0.738748
																							Boseaceae	-0.146709	family	0.738748
																							Botrydiopsidaceae	-0.0040212	family	0.738748
																							Botryosphaeriaceae	0.0229893	family	0.738748
																							Brachybasidiaceae	0.00818321	family	0.738748
																							Brachyspiraceae	-0.0119218	family	0.738748
																							Breoghaniaceae	-0.0152481	family	0.738748
																							Bromeliaceae	0.0153413	family	0.738748
																							Bruguierivoracaceae	-0.039061	family	0.738748
																							Bryobacteraceae	-0.0624494	family	0.738748
																							Budviciaceae	-0.000339563	family	0.738748
																							Bulleribasidiaceae	-0.000426085	family	0.738748
																							Burseraceae	0.00333422	family	0.738748
																							Butomaceae	0.0100172	family	0.738748
																							Cactaceae	-0.00037893	family	0.738748
																							Caldilineaceae	0.0178266	family	0.738748
																							Calliphoridae	0.1004	family	0.738748
																							Calycanthaceae	-0.000154393	family	0.738748
																							Camptobasidiaceae	-0.00188223	family	0.738748
																							Campylobacteraceae	0.274379	family	0.738748
																							Candidatus Babeliaceae	-0.000269368	family	0.738748
																							Candidatus Brocadiaceae	0.0338046	family	0.738748
																							Candidatus Nanopelagicaceae	-0.0263284	family	0.738748
																							Candidatus Nanosynbacteraceae	-0.0270186	family	0.738748
																							Candidatus Paracaedibacteraceae	-0.0232899	family	0.738748
																							Candidatus Saccharimonadaceae	0.0240829	family	0.738748
																							Cannabaceae	0.0744795	family	0.738748
																							Cantharellaceae	-0.000227662	family	0.738748
																							Capparaceae	-0.00779353	family	0.738748
																							Caprifoliaceae	0.0202447	family	0.738748
																							Cardiobacteriaceae	0.0850063	family	0.738748
																							Caryophyllaceae	0.0695816	family	0.738748
																							Casimicrobiaceae	-0.0122787	family	0.738748
																							Catenulisporaceae	0.00348787	family	0.738748
																							Cecidomyiidae	0.0184913	family	0.738748
																							Celastraceae	0.0749573	family	0.738748
																							Cellulosilyticaceae	-0.0277853	family	0.738748
																							Cellvibrionaceae	0.0887801	family	0.738748
																							Ceraceosoraceae	0.026119	family	0.738748
																							Ceratocystidaceae	-0.000114484	family	0.738748
																							Ceratopogonidae	0.00833267	family	0.738748
																							Cercomonadidae	-0.0183622	family	0.738748
																							Chaetomiaceae	0.0169185	family	0.738748
																							Chaetothyriaceae	-0.00699757	family	0.738748
																							Chamaesiphonaceae	-0.00700347	family	0.738748
																							Chelatococcaceae	-0.0546668	family	0.738748
																							Chenopodiaceae	0.120102	family	0.738748
																							Chironomidae	0.0475315	family	0.738748
																							Chlamydomonadaceae	0.00406255	family	0.738748
																							Chlorociboriaceae	-0.000540026	family	0.738748
																							Chromatiaceae	0.141558	family	0.738748
																							Chromulinaceae	0.000341689	family	0.738748
																							Cimicidae	-0.00685964	family	0.738748
																							Circaeasteraceae	-0.000204599	family	0.738748
																							Cladosporiaceae	-0.115221	family	0.738748
																							Cleomaceae	0.0330819	family	0.738748
																							Clitocybaceae	0.00200133	family	0.738748
																							Closteroviridae	0.0388085	family	0.738748
																							Clostridiales Family XVI. Incertae Sedis	-0.0113877	family	0.738748
																							Cohaesibacteraceae	-0.00345055	family	0.738748
																							Coleofasciculaceae	-0.00926811	family	0.738748
																							Coleosporiaceae	-0.000309902	family	0.738748
																							Conexibacteraceae	-0.0613617	family	0.738748
																							Convolvulaceae	0.177399	family	0.738748
																							Cordycipitaceae	-0.152299	family	0.738748
																							Coriobacteriaceae	-0.0787002	family	0.738748
																							Cornaceae	0.00707974	family	0.738748
																							Cortinariaceae	-0.00433933	family	0.738748
																							Corynebacteriaceae	-0.958166	family	0.738748
																							Corynesporascaceae	0.00114218	family	0.738748
																							Coxiellaceae	0.00553847	family	0.738748
																							Crambidae	-0.000393486	family	0.738748
																							Crepidotaceae	-0.000389075	family	0.738748
																							Crocinitomicaceae	-0.0531563	family	0.738748
																							Cryphonectriaceae	0.00688319	family	0.738748
																							Cryptobasidiaceae	0.0917704	family	0.738748
																							Cryptococcaceae	-0.16307	family	0.738748
																							Cryptomonadaceae	-0.0603103	family	0.738748
																							Cuniculitremaceae	-0.00349949	family	0.738748
																							Cunninghamellaceae	0.00133768	family	0.738748
																							Cupressaceae	0.0585508	family	0.738748
																							Curculionidae	0.0122164	family	0.738748
																							Cycadaceae	0.0290177	family	0.738748
																							Cynomoriaceae	0.000951738	family	0.738748
																							Cyphellophoraceae	-0.0192427	family	0.738748
																							Cyprididae	0.0174442	family	0.738748
																							Cystobasidiaceae	-0.00453487	family	0.738748
																							Cystofilobasidiaceae	-0.101222	family	0.738748
																							Cytherideidae	-0.00177096	family	0.738748
																							Cytophagaceae	-0.092346	family	0.738748
																							Dacrymycetaceae	-0.000114484	family	0.738748
																							Demodicidae	0.593823	family	0.738748
																							Dermabacteraceae	-0.201299	family	0.738748
																							Dermacoccaceae	-0.209317	family	0.738748
																							Dermateaceae	-0.000894128	family	0.738748
																							Dermatophilaceae	-0.0594453	family	0.738748
																							Desulfitobacteriaceae	0.0113396	family	0.738748
																							Desulfobacteriaceae	-0.00522878	family	0.738748
																							Desulfobulbaceae	-0.00829621	family	0.738748
																							Desulfocapsaceae	-0.00581082	family	0.738748
																							Desulfomicrobiaceae	0.00483275	family	0.738748
																							Desulfosarcinaceae	-0.000154393	family	0.738748
																							Desulfotomaculaceae	-0.0299776	family	0.738748
																							Desulfurococcaceae	0.00317088	family	0.738748
																							Desulfuromonadaceae	-0.10028	family	0.738748
																							Dethiosulfovibrionaceae	-0.00767368	family	0.738748
																							Diademaceae	-0.000181047	family	0.738748
																							Dicistroviridae	-0.0107687	family	0.738748
																							Dictyosteliaceae	-0.00720321	family	0.738748
																							Didymosphaeriaceae	0.00892996	family	0.738748
																							Dioscoreaceae	0.00226364	family	0.738748
																							Diprionidae	-0.000870451	family	0.738748
																							Dissoconiaceae	-0.0096099	family	0.738748
																							Ditrichaceae	-0.000396692	family	0.738748
																							Dothioraceae	0.0443043	family	0.738748
																							Dugesiidae	-0.0459549	family	0.738748
																							Dunaliellaceae	-0.00720321	family	0.738748
																							Ebenaceae	0.000951738	family	0.738748
																							Edwardsiidae	-0.00106127	family	0.738748
																							Egicoccaceae	0.00516765	family	0.738748
																							Eimeriidae	0.000735309	family	0.738748
																							Elaeocarpaceae	0.00156298	family	0.738748
																							Elsinoaceae	-0.000134229	family	0.738748
																							Encyrtidae	0.00141649	family	0.738748
																							Endornaviridae	-0.13144	family	0.738748
																							Endozoicomonadaceae	-0.00740407	family	0.738748
																							Entamoebidae	-0.0191188	family	0.738748
																							Enterobacteriaceae	-0.37324	family	0.738748
																							Enterococcaceae	0.297561	family	0.738748
																							Entomoneidaceae	0.000657297	family	0.738748
																							Entomoplasmataceae	-0.00691763	family	0.738748
																							Entylomataceae	0.00284804	family	0.738748
																							Eremomycetaceae	-0.010878	family	0.738748
																							Ericaceae	0.0141024	family	0.738748
																							Erwiniaceae	-0.154341	family	0.738748
																							Erysipelotrichaceae	0.0713826	family	0.738748
																							Erysiphaceae	0.102198	family	0.738748
																							Euglenaceae	-0.0604275	family	0.738748
																							Euphorbiaceae	0.052492	family	0.738748
																							Euzebyaceae	-0.00392662	family	0.738748
																							Exidiaceae	0.00391368	family	0.738748
																							Exobasidiaceae	0.0026514	family	0.738748
																							Ferrimonadaceae	0.0132493	family	0.738748
																							Ferrovaceae	0.00516681	family	0.738748
																							Fibrobacteraceae	0.00151837	family	0.738748
																							Fibroporiaceae	0.0079486	family	0.738748
																							Fimbriimonadaceae	-0.0111271	family	0.738748
																							Flammeovirgaceae	-0.0246598	family	0.738748
																							Flaviviridae	-0.0100101	family	0.738748
																							Flavobacteriaceae	0.538403	family	0.738748
																							Flexibacteraceae	-0.0150897	family	0.738748
																							Fomitopsidaceae	0.0137562	family	0.738748
																							Fortieaceae	-0.012715	family	0.738748
																							Francisellaceae	0.0850594	family	0.738748
																							Frankiaceae	0.0525152	family	0.738748
																							Fulvivirgaceae	0.015938	family	0.738748
																							Funariaceae	0.0380718	family	0.738748
																							Galeropsidaceae	0.0282579	family	0.738748
																							Gallionellaceae	0.0311795	family	0.738748
																							Gelatoporiaceae	0.00648289	family	0.738748
																							Geminicoccaceae	-0.0194126	family	0.738748
																							Geminigeraceae	-0.0392962	family	0.738748
																							Geminiviridae	-0.000344451	family	0.738748
																							Gentianaceae	-0.000577332	family	0.738748
																							Geoalkalibacteraceae	-0.0152267	family	0.738748
																							Geobacteraceae	-0.0495011	family	0.738748
																							Geoplanidae	-0.04297	family	0.738748
																							Geraniaceae	0.0253076	family	0.738748
																							Gigasporaceae	-0.00564853	family	0.738748
																							Ginkgoaceae	0.050851	family	0.738748
																							Gloeobacteraceae	-0.00664395	family	0.738748
																							Gloeomargaritaceae	-0.00186866	family	0.738748
																							Gloniaceae	0.00217684	family	0.738748
																							Glycomycetaceae	-0.00609863	family	0.738748
																							Gnetaceae	0.050333	family	0.738748
																							Gnomoniaceae	-0.00336567	family	0.738748
																							Gomontiellaceae	-0.0244672	family	0.738748
																							Gordoniaceae	-0.165695	family	0.738748
																							Gottschalkiaceae	0.047181	family	0.738748
																							Gryllidae	0.0311636	family	0.738748
																							Haemonchidae	-0.000788459	family	0.738748
																							Hafniaceae	0.0297058	family	0.738748
																							Hahellaceae	-0.0123121	family	0.738748
																							Halanaerobiaceae	-0.0340776	family	0.738748
																							Halieaceae	-0.00246389	family	0.738748
																							Haliscomenobacteraceae	-0.00364988	family	0.738748
																							Haloarculaceae	-0.0159278	family	0.738748
																							Halomonadaceae	-0.273601	family	0.738748
																							Halteriidae	-0.00112717	family	0.738748
																							Helicodictyaceae	-0.00608851	family	0.738748
																							Heliobacteriaceae	-0.00417135	family	0.738748
																							Herpetosiphonaceae	0.000294697	family	0.738748
																							Herpotrichiellaceae	-0.261473	family	0.738748
																							Hexamitidae	-0.00216595	family	0.738748
																							Hippeaceae	-0.0111049	family	0.738748
																							Holophagaceae	0.0004281	family	0.738748
																							Hyalellidae	-0.0408647	family	0.738748
																							Hyaloscyphaceae	0.00301463	family	0.738748
																							Hydnangiaceae	-0.0039656	family	0.738748
																							Hydrogenophilaceae	-0.116042	family	0.738748
																							Hymenobacteraceae	0.127659	family	0.738748
																							Hymenochaetaceae	-0.00648306	family	0.738748
																							Hymenogastraceae	0.0296383	family	0.738748
																							Hyphomicrobiaceae	-0.0906551	family	0.738748
																							Hyphomonadaceae	-0.0111788	family	0.738748
																							Hypocreaceae	-0.201816	family	0.738748
																							Iamiaceae	0.0590694	family	0.738748
																							Idiomarinaceae	0.0667217	family	0.738748
																							Iflaviridae	-0.013159	family	0.738748
																							Ilumatobacteraceae	-0.0614136	family	0.738748
																							Immundisolibacteraceae	-0.00153863	family	0.738748
																							Inoviridae	-0.00075028	family	0.738748
																							Intrasporangiaceae	0.161691	family	0.738748
																							Isotomidae	0.0260424	family	0.738748
																							Jaapiaceae	0.000221828	family	0.738748
																							Jatrophihabitantaceae	-0.037582	family	0.738748
																							Jonesiaceae	-0.0173868	family	0.738748
																							Kaistiaceae	-0.0730598	family	0.738748
																							Kalotermitidae	-0.017504	family	0.738748
																							Kineosporiaceae	0.0518452	family	0.738748
																							Kiritimatiellaceae	-0.000764691	family	0.738748
																							Klebsormidiaceae	0.0252346	family	0.738748
																							Kofleriaceae	-0.00192048	family	0.738748
																							Koliellaceae	-0.000475088	family	0.738748
																							Lachnospiraceae	0.398509	family	0.738748
																							Lacipirellulaceae	0.0161215	family	0.738748
																							Lamiaceae	0.0590581	family	0.738748
																							Lampyridae	0.0142733	family	0.738748
																							Lauraceae	0.0750523	family	0.738748
																							Lawsonellaceae	-0.380552	family	0.738748
																							Lecanoraceae	-0.00538633	family	0.738748
																							Lentibulariaceae	0.0128987	family	0.738748
																							Leptosphaeriaceae	0.0797063	family	0.738748
																							Leptospiraceae	0.0470622	family	0.738748
																							Leptotrichiaceae	0.290697	family	0.738748
																							Lichtheimiaceae	0.00565205	family	0.738748
																							Liliaceae	-0.000764691	family	0.738748
																							Linaceae	-0.0404195	family	0.738748
																							Lindgomycetaceae	-0.000344451	family	0.738748
																							Lipomycetaceae	-0.118355	family	0.738748
																							Loganiaceae	0.00722398	family	0.738748
																							Lyophyllaceae	0.00324752	family	0.738748
																							Lythraceae	0.0749067	family	0.738748
																							Magnaporthaceae	0.00465153	family	0.738748
																							Magnoliaceae	0.0224478	family	0.738748
																							Mamiellaceae	0.00774918	family	0.738748
																							Marasmiaceae	-0.00140974	family	0.738748
																							Marchantiaceae	-0.000196201	family	0.738748
																							Marinobacteraceae	-0.050929	family	0.738748
																							Melampsoraceae	-0.0122642	family	0.738748
																							Melanthiaceae	0.00682952	family	0.738748
																							Meliaceae	0.0123408	family	0.738748
																							Meloidogynidae	-0.00217555	family	0.738748
																							Methanococcaceae	-0.0223601	family	0.738748
																							Methanosarcinaceae	-0.000598449	family	0.738748
																							Methanotrichaceae	-0.00126052	family	0.738748
																							Methylococcaceae	0.0402096	family	0.738748
																							Methylophilaceae	0.130116	family	0.738748
																							Metschnikowiaceae	0.0769313	family	0.738748
																							Microbotryaceae	0.0611612	family	0.738748
																							Microbulbiferaceae	-0.00456205	family	0.738748
																							Micrococcaceae	0.4613	family	0.738748
																							Microcoleaceae	-0.045694	family	0.738748
																							Microcystaceae	-0.0105451	family	0.738748
																							Microdochiaceae	-0.0101729	family	0.738748
																							Mixiaceae	0.00560143	family	0.738748
																							Mollisiaceae	-0.147505	family	0.738748
																							Moraceae	0.0971294	family	0.738748
																							Moraxellaceae	-0.308558	family	0.738748
																							Moringaceae	0.0149464	family	0.738748
																							Mortierellaceae	-0.00556735	family	0.738748
																							Motilibacteraceae	-0.00022974	family	0.738748
[truncated: 1,769 more rows]

## Sheet: Fig 7
A							B												C							D
Cell type	Control slope	Control P-value	Transplant slope	Transplant P-value				Non-SOT control group				SOT group							Pathway	Control Z-score	Control P-value	Transplant Z-score	Transplant P-value			Pathway	Control Z-score	Control P-value	Transplant Z-score	Transplant P-value
B Cell (CD11c+ CXCR5-)	-0.615379	0.252443	-1.91242	0.0301164			Cytokine	Slope	P-value	Adjusted P-value	Transplant status	Cytokine	Slope	P-value	Adjusted P-value	Transplant status			Neutrophil degranulation	3.09305	8.088e-09	3.19115	1.001e-07			Immunoregulatory interactions between a Lymphoid and a non-Lymphoid cell	2.1894	1.06895e-08	1.51944	0.0661164
B Cell (CD27+ switched memory)	-1.46181	0.014069	-0.778225	0.508931			CXCL8	0.42735	0.0101356	0.0304067	Control	CXCL8	0.474764	0.0494574	0.276961	Transplant			Innate Immune System	2.31173	8.088e-09	2.2301	1.001e-07			Integrin cell surface interactions	2.14519	1.06895e-08	1.57472	0.0812023
B Cell (CD71+ activated)	-0.948522	0.0215645	-0.0610524	0.967242			VEGFA	0.230664	0.174298	0.271533	Control	VEGFA	0.10185	0.680264	0.834802	Transplant			Antimicrobial peptides	2.40873	3.98263e-06	1.95028	0.0126656			Interleukin-4 and Interleukin-13 signaling	2.11577	1.06895e-08	0	1
Basophil	-1.25108	0.038172	-3.22975	0.00690604			CD8A	-0.417713	0.0129104	0.0350246	Control	CD8A	0.0438678	0.856973	0.906606	Transplant			Translation	2.04216	1.85468e-08	0	1			Interleukin-10 signaling	2.1091	4.30464e-07	0	1
CD4+ T Cell (CM)	-0.96541	0.0114506	-1.28068	0.0302034			CCL7	0.870687	7.50773903458505e-08	6.30650078905145e-06	Control	CCL7	0.661964	0.00414147	0.0496977	Transplant			Antigen processing-Cross presentation	2.24774	2.43051e-06	1.83922	0.00370255			Cleavage of the damaged pyrimidine	1.91226	5.47988e-05	2.38432	6.35937e-09
CD4+ T Cell (EM CD27hi)	-2.03909	0.0028298	-3.6612	0.00126537			GDNF	-0.227914	0.180843	0.276196	Control	GDNF	-0.037545	0.879615	0.912193	Transplant			MHC class II antigen presentation	1.44683	0.0893937	0	1			Cleavage of the damaged purine	1.91446	0.000122639	2.35563	6.40364e-09
CD4+ T Cell (EM CD27low)	-2.07635	0.00111419	-2.39653	0.0296791			CDCP1	0.290361	0.0850465	0.166137	Control	CDCP1	0.0990095	0.686283	0.834802	Transplant			Platelet degranulation	2.25078	2.10727e-06	1.9913	0.000527936			Neutrophil degranulation	1.89391	1.06895e-08	0	1
CD4+ T Cell (EM CD57hi)	-1.2926	0.0417358	-1.91433	0.0969817			CD244	-0.537573	0.00127611	0.0066996	Control	CD244	-0.451772	0.0614649	0.303709	Transplant			Platelet activation, signaling and aggregation	1.80534	6.28801e-05	1.64563	0.00181111			Chemokine receptors bind chemokines	1.9624	6.50267e-05	1.94078	0.00112827
CD4+ T Cell (EMRA CD57low)	-1.20173	0.0318162	-1.55357	0.178309			IL7	0.300997	0.0752215	0.150443	Control	IL7	0.386017	0.117373	0.386871	Transplant			Cellular responses to stress	2.04289	8.088e-09	1.34687	0.00181111			Interferon alpha/beta signaling	1.7646	0.000809927	0	1
CD4+ T Cell (activated)	-1.03512	0.0470135	-1.22195	0.149837			TNFRSF11B	0.477522	0.00400058	0.0160023	Control	TNFRSF11B	0.74733	0.00203598	0.0285037	Transplant			Nucleosome assembly	2.19657	8.25092e-05	0	1			Nucleosome assembly	1.80742	0.000305701	2.30966	6.70956e-09
CD4+ T Cell (naive)	-2.17402	0.00101302	-1.04592	0.25978			TGFB1	0.267701	0.113215	0.20674	Control	TGFB1	0.198059	0.420691	0.71421	Transplant			RUNX1 regulates transcription of genes involved in differentiation of HSCs	1.90455	0.000908934	1.64068	0.0181115			TNFs bind their physiological receptors	2.02236	1.24129e-05	1.7412	0.0375952
CD4+ Treg (CD39hi)	-1.49778	0.00909498	-1.83749	0.0301164			PLAU	0.264875	0.11831	0.207354	Control	PLAU	0.0931885	0.705606	0.834802	Transplant			Activation of Matrix Metalloproteinases	2.13204	0.00228422	2.10379	0.00596855			Extracellular matrix organization	1.84347	1.06895e-08	1.43578	0.049203
CD4+ Treg (CD39low)	-0.748982	0.314664	-2.34241	0.0446615			IL6	0.672358	5.10912454364257e-05	0.0005756	Control	IL6	0.523091	0.0286671	0.20067	Transplant			Autophagy	1.79336	0.000517925	1.79179	0.00176092			Cytokine Signaling in Immune system	1.74087	1.06895e-08	0	1
CD8+ NKT Cell	-2.15357	0.014069	-1.86633	0.194303			IL17C	0.339826	0.0382033	0.0844494	Control	IL17C	0.433025	0.0698066	0.308619	Transplant			Signaling by Interleukins	1.59364	0.000970667	1.43178	0.00684669			Meiosis	1.68833	0.00031211	2.22676	6.35937e-09
CD8+ T Cell (CD161+ MAIT)	-1.78601	0.00924893	-2.89795	0.0154171			CCL2	0.27736	0.101706	0.189851	Control	CCL2	0.326294	0.186267	0.504722	Transplant			Interleukin-10 signaling	1.92836	0.00542619	0	1			RUNX1 regulates transcription of genes involved in differentiation of HSCs	1.64569	0.00164221	2.16885	6.35937e-09
CD8+ T Cell (EM CD27hi)	-1.06568	0.0231074	-1.55229	0.0540556			IL17A	0.208829	0.220138	0.324414	Control	IL17A	-0.045485	0.856523	0.906606	Transplant			Interleukin-1 signaling	1.70656	0.00737793	1.53719	0.0243883			Toll-like Receptor Cascades	1.60737	0.000273154	-1.4333	0.0449199
CD8+ T Cell (EMRA CD57hi)	-1.56876	0.017078	-1.36875	0.178309			CXCL11	0.0750276	0.656664	0.776899	Control	CXCL11	-0.111794	0.649664	0.834802	Transplant			Interleukin-4 and Interleukin-13 signaling	1.69694	0.0125973	1.58069	0.038199			Toll Like Receptor 4 (TLR4) Cascade	1.59488	0.000540074	-1.44255	0.0475617
CD8+ T Cell (EMRA CD57low)	-1.76289	0.00823643	-2.63439	0.00705204			AXIN1	0.457735	0.00654165	0.0228958	Control	AXIN1	0.411496	0.0920651	0.336238	Transplant			Interleukin-1 family signaling	1.59665	0.0129824	1.62794	0.0102828			Toll Like Receptor 2 (TLR2) Cascade	1.6259	0.000913483	-1.65815	0.00758286
CD8+ T Cell (activated)	-1.56782	0.00924893	-1.41409	0.142926			TNFSF10	-0.794514	1.50377640395521e-06	4.21057393107459e-05	Control	TNFSF10	-0.444853	0.0592687	0.303709	Transplant			Cell Cycle	1.69406	2.45192e-07	0	1			Toll Like Receptor 10 (TLR10) Cascade	1.47603	0.0336085	-1.67645	0.00969311
CD8+ T Cell (naive)	-2.00272	0.00101302	-1.87708	0.00942762			IL20RA	-0.117579	0.490111	0.605431	Control	IL20RA	-0.0329329	0.894489	0.916305	Transplant			Toll Like Receptor 4 (TLR4) Cascade	1.37234	0.0778074	1.41734	0.0696368			Toll Like Receptor 5 (TLR5) Cascade	1.47603	0.0336085	-1.67645	0.00969311
Conventional DC	-2.31267	0.00596683	-2.85566	0.036116			CXCL9	0.386386	0.0212959	0.0559018	Control	CXCL9	-0.115371	0.635458	0.834038	Transplant			Toll Like Receptor TLR6:TLR2 Cascade	1.45691	0.0942315	1.52505	0.058395			NCAM1 interactions	1.89579	0.000540074	0	1
Monocytes (CD14+CD16+)	-1.70773	0.00948072	-2.34516	0.0138399			CST5	0.17489	0.277142	0.381638	Control	CST5	0.0153114	0.947911	0.947911	Transplant			Interleukin-18 signaling	0	1	1.78846	0.0234082			Platelet activation, signaling and aggregation	1.63561	4.64494e-06	0	1
NK Cell (CD56low CD16hi CD57hi)	-1.21803	0.0176614	-0.68676	0.430848			OSM	0.546553	0.000790698	0.00442791	Control	OSM	0.358197	0.127822	0.397668	Transplant			Class I MHC mediated antigen processing & presentation	1.31661	0.033	0	1			Platelet degranulation	1.58246	0.00363794	0	1
NK Cell (CD56low CD16hi CD57low)	-1.15796	0.00948072	-1.31405	0.0981389			CXCL1	-0.0547167	0.748011	0.837772	Control	CXCL1	-0.0968283	0.69664	0.834802	Transplant			TCR signaling	0	1	-1.67113	0.021227			Initial Triggering of Complement	1.62353	0.017		0.047
Plasmacytoid DC	-1.94894	0.00909498	-4.10805	0.00126537			TSLP	0.154769	0.360672	0.46024	Control	TSLP	0.179315	0.46752	0.757399	Transplant			Immunoregulatory interactions between a Lymphoid and a non-Lymphoid cell	-1.63944	0.0141467	-1.80062	0.00235238			Activation of Matrix Metalloproteinases	1.70719	0.012338	0	1
gd T Cell	-1.50172	0.017078	-2.60365	0.0301164			CCL4	-0.0853281	0.601414	0.732156	Control	CCL4	0.218876	0.358435	0.700198	Transplant			Costimulation by the CD28 family	-1.51031	0.0695562	-1.97675	0.00181111			CD28 co-stimulation	1.54536	0.0764942	0	1
							CD6	-0.51865	0.00170595	0.00796109	Control	CD6	-0.601195	0.0123037	0.103351	Transplant			Phosphorylation of CD3 and TCR zeta chains	-1.87592	0.0184247	-2.07076	0.00246685			Antimicrobial peptides	1.67484	0.0179258	-1.68645	0.0725616
							KITLG	-0.802652	1.74179492477971e-07	7.31553868407478e-06	Control	KITLG	-0.533735	0.0147796	0.112862	Transplant			Chemokine receptors bind chemokines	0	1	-1.74199	0.0514727			Antigen activates B Cell Receptor	1.55101	0.024	0	1
							IL18	0.189854	0.260145	0.370376	Control	IL18	0.169237	0.490858	0.763557	Transplant			PD-1 signaling	-1.98994	0.00514445	-2.23413	0.000244095			PD-1 Signaling	1.52684	0.033	0	1
							SLAMF1	-0.243247	0.15119	0.249018	Control	SLAMF1	-0.146548	0.552446	0.796576	Transplant			Translocation of ZAP-70 to Immunological synapse	-1.94758	0.00648633	-2.20842	0.000327459			Signaling by WNT	1.46558	0.000482085	1.53121	0.00271287
							TGFA	0.277445	0.100213	0.189851	Control	TGFA	0.382799	0.119746	0.386871	Transplant										Cell Cycle	1.32975	0.000503289	1.78553	6.35937e-09
							CCL13	-0.443042	0.00848601	0.0274163	Control	CCL13	-0.0930696	0.70252	0.834802	Transplant										Cellular responses to stress	1.4091	7.57918e-07	0	1
							CCL11	-0.357884	0.0324061	0.0735706	Control	CCL11	-0.129312	0.594359	0.816677	Transplant
							TNFSF14	0.227788	0.164548	0.265808	Control	TNFSF14	0.190334	0.425125	0.71421	Transplant
							FGF23	0.415282	0.0129257	0.0350246	Control	FGF23	0.347768	0.151618	0.454854	Transplant
							IL10RA	0.0115316	0.945896	0.968967	Control	IL10RA	-0.248463	0.316505	0.66466	Transplant
							FGF5	0.0115136	0.944358	0.968967	Control	FGF5	-0.419813	0.081925	0.336238	Transplant
							MMP1	0.0151021	0.929444	0.968967	Control	MMP1	-0.126002	0.612508	0.816677	Transplant
							LIFR	-0.00461186	0.978435	0.978435	Control	LIFR	-0.072597	0.770455	0.865609	Transplant
							FGF21	0.242465	0.148499	0.249018	Control	FGF21	-0.0718301	0.768633	0.865609	Transplant
							CCL19	0.0129024	0.939082	0.968967	Control	CCL19	-0.240105	0.329884	0.671357	Transplant
							IL15RA	0.440874	0.00580068	0.0211851	Control	IL15RA	0.294521	0.203385	0.50482	Transplant
							IL10RB	0.0587017	0.725181	0.834455	Control	IL10RB	-0.260278	0.285615	0.615171	Transplant
							IL22RA1	0.257199	0.120956	0.207354	Control	IL22RA1	0.410774	0.0903907	0.336238	Transplant
							IL18R1	0.531245	0.00154241	0.00762132	Control	IL18R1	0.403093	0.0968124	0.338843	Transplant
							CD274	0.58569	0.000457341	0.00274404	Control	CD274	0.197708	0.411444	0.71421	Transplant
							CXCL5	-0.482176	0.00428137	0.0163471	Control	CXCL5	-0.068231	0.779782	0.865609	Transplant
							TNFSF11	-0.674806	5.4819089156162e-05	0.0005756	Control	TNFSF11	-0.270348	0.260093	0.574943	Transplant
							HGF	0.619618	0.000136077	0.00114305	Control	HGF	0.843528	0.000358611	0.00753083	Transplant
							IL12B	-0.374196	0.0226358	0.0576185	Control	IL12B	-0.95459	8.00604108364153e-05	0.00336254	Transplant
							IL24	0.502914	0.00302341	0.0126983	Control	IL24	0.0218061	0.932422	0.943656	Transplant
							ARTN	0.335296	0.0478321	0.100448	Control	ARTN	0.237116	0.335679	0.671357	Transplant
							MMP10	0.0288015	0.863415	0.941907	Control	MMP10	0.200308	0.412254	0.71421	Transplant
							IL10	0.313302	0.0618182	0.126652	Control	IL10	0.482123	0.048829	0.276961	Transplant
							TNF	0.197765	0.24399	0.353364	Control	TNF	-0.329785	0.182933	0.504722	Transplant
							CCL23	0.597841	0.000340617	0.00238432	Control	CCL23	0.405937	0.0918169	0.336238	Transplant
							CD5	0.0559439	0.740457	0.837772	Control	CD5	-0.453797	0.0663083	0.308619	Transplant
							CCL3	-0.0145128	0.931791	0.968967	Control	CCL3	0.154678	0.531741	0.796576	Transplant
							FLT3LG	-0.718724	1.26487856221041e-05	0.0002125	Control	FLT3LG	-0.666542	0.0049529	0.0520054	Transplant
							CXCL6	-0.154831	0.361617	0.46024	Control	CXCL6	0.179197	0.468866	0.757399	Transplant
							CXCL10	0.336165	0.0476002	0.100448	Control	CXCL10	-0.142955	0.561984	0.796576	Transplant
							EIF4EBP1	0.497858	0.00284704	0.0125869	Control	EIF4EBP1	0.142844	0.553552	0.796576	Transplant
							SIRT2	0.378199	0.0251217	0.0602921	Control	SIRT2	0.0774173	0.751983	0.865609	Transplant
							CCL28	0.0362667	0.831362	0.918874	Control	CCL28	0.0427134	0.863434	0.906606	Transplant
							DNER	-0.646406	0.000103096	0.000962225	Control	DNER	-0.502069	0.0364307	0.235398	Transplant
							S100A12	0.440408	0.00739406	0.024844	Control	S100A12	0.911821	0.000160259	0.00448724	Transplant
							CD40	0.584525	0.000319117	0.00238432	Control	CD40	0.2009	0.390102	0.71421	Transplant
							IFNG	-0.0681956	0.676768	0.789563	Control	IFNG	-0.840744	0.000501081	0.00841816	Transplant
							FGF19	-0.00706553	0.966819	0.978435	Control	FGF19	0.289744	0.242735	0.566381	Transplant
							IL4	-0.172652	0.309631	0.412842	Control	IL4	0.126208	0.610232	0.816677	Transplant
							LIF	0.713609	1.87441553412271e-05	0.000262418	Control	LIF	0.205516	0.389166	0.71421	Transplant
							NRTN	0.230432	0.174557	0.271533	Control	NRTN	0.301141	0.223501	0.536403	Transplant
							CCL8	-0.422688	0.0113083	0.032755	Control	CCL8	-0.672006	0.00581143	0.05424	Transplant
							CASP8	0.16324	0.335694	0.440599	Control	CASP8	0.314069	0.204332	0.50482	Transplant
							CCL25	-0.181675	0.265217	0.371304	Control	CCL25	-0.157311	0.507871	0.775657	Transplant
							CX3CL1	0.244245	0.119198	0.207354	Control	CX3CL1	-0.29696	0.193534	0.50482	Transplant
							TNFRSF9	-0.0798016	0.631626	0.757951	Control	TNFRSF9	-0.0635311	0.793475	0.865609	Transplant
							NTF3	-0.145276	0.392455	0.492033	Control	NTF3	-0.141025	0.568983	0.796576	Transplant
							TNFSF12	-0.376619	0.026297	0.0613596	Control	TNFSF12	-0.170931	0.487181	0.763557	Transplant
							CCL20	0.439708	0.00910935	0.0283402	Control	CCL20	0.335567	0.170056	0.492576	Transplant
							SULT1A1	-0.219442	0.197512	0.296268	Control	SULT1A1	-0.109132	0.659803	0.834802	Transplant
							STAMBP	0.595563	0.000398857	0.00257723	Control	STAMBP	0.195502	0.419533	0.71421	Transplant
							ADA	0.383578	0.0234423	0.0579164	Control	ADA	0.282175	0.251018	0.569878	Transplant
							LTA	-0.726527	4.96120561008506e-06	0.000104185	Control	LTA	-0.994014	1.74241372545676e-05	0.00146363	Transplant
							CSF1	-0.180548	0.288373	0.390699	Control	CSF1	-0.0652723	0.792152	0.865609	Transplant

## Sheet: Supp Fig 1
Transplant organ	N1 CT	N2 CT	Viral log10(rpM + 1)
0	26.1878	29.5037	0.591271
0	31.5524	33.8131	0.468579
1	24.9787	24.4606	3.57134
1	31.9417	31.4569	1.55353
0	31.92	34.2644	0.482248
0	26.6632	26.1258	1.14591
0	36.7561	37.7865	0
0	24.0593	23.9508	3.84424
1	34.3729	34.0821	0.368018
0	25.5591	25.2198	2.47748
0	27.4534	27.8575	3.05001
0	30.4064	33.8705	1.80978
0	23.206	24.0078	1.20003
0	20.1209	20.7326	5.58165
1	20.2496	20.1472	5.47458
0	24.7786	25.5187	1.50639
0	22.0561	21.9562	2.83144
0	34.8773	33.341	0.0130067
0	34.0738	34.1386	1.0378
0	22.0179	23.9346	2.14316
0	23.494	25.9969	2.76218
1	19.9469	19.5807	3.36973
0	22.14	22.363	2.73426
1	23.3717	22.3273	4.28592
0	24.9437	23.9235	2.21686
0	28.1797	31.6055	0.605305
0	29.321	28.1595	0.763127
1	31.6717	32.2319	0.605025
0	13.813	13.5111	4.7774
1	13.7188	16.5612	4.69721
0	28.4739	28.829	0.541579
0	35.0906	33.1241	0
0	32.7681	31.7288	0
1	30.1524	30.7841	0.261287
1	15.6168	15.178	4.45885
0	26.7001	28.2479	1.07987
0	27.4543	27.3112	1.86755
1	34.6429	35.1969	1.43588
0	26.0153	24.8537	3.35233
0	28.4548	29.0468	0.863981
0	33.0054	37.1488	0.0750467
0	31.0751	30.2139	0.843053
0	24.441	25.5747	1.55571
0	25.5393	24.9712	1.86613
0	22.6872	23.397	2.01106
1	19.9528	19.3035	4.88899
0	30.757	30.5598	0.146896
1	23.4564	24.8148	1.87346
1	20.1942	19.9319	3.02766
0	26.078	25.9109	1.11311
0	26.5287	32.5104	1.79307
1	29.2931	28.2825	1.58769
0	25.2973	23.1257	2.66227
0	29.5651	29.7708	0.345254
0	19.9762	19.919	3.37145
1	18.1839	20.6521	4.15629
0	29.4273	28.5289	0.541814
0	22.6308	21.1768	3.13437
1	14.7616	14.5411	4.64062
1	21.8423	22.5095	4.17586
1	28.8014	29.0876	0.249487
0	28.0096	28.1801	0.720855
0	29.2147	28.5075	0.554499
0	29.5012	31.9371	0.0413927
1	13.7898	13.52	4.1628
0	35.2819	38.1294	0.085032
0	27.206	27.3262	1.41112
1	14.1656	14.9107	4.36041
1	29.982	30.5779	2.23079
1	29.5198	31.5314	0.117756
0	17.3209	16.7882	0
0	30.2895	33.7748	1.48339
0	29.7187	30.0817	2.0502
0	23.1855	22.1004	3.71797
1	26.8165	25.9279	2.8021
0	23.7057	24.3331	2.94162
1	19.8189	18.9522	3.71289
0	33.6805	33.211	0.193246
1	23.8365	25.444	0
0	26.1858	26.2357	1.43573
0	31.3916	32.3358	0.14157
1	25.4672	25.7254	1.56581
0	21.4878	21.9928	2.14179
0	25.93	25.928	3.223
0	25.9618	23.9141	2.27459
1	13.2468	12.1702	5.23683
0	24.9051	23.8662	0
1	24.0782	23.4573	2.24947
1	19.4664	20.4754	4.07404
1	21.5645	21.1567	0
1	23.6393	22.5997	5.33311
1	23.3581	25.0218	2.82843
1	23.7712	23.699	0
0	26.5434	26.1351	0
1	17.0826	16.2819	4.46093
1	27.4563	28.1439	1.09161
1	20.2769	22.081	2.43141
1	30.9519	29.1183	0.672632
0	29.3402	28.5693	3.13677
0	25.9881	29.5971	0.0685344
0	24.1371	33.588	0.769853
0	31.4986	34.297	0.010988
0	16.9381	17.1571	4.83926
0	29.2375	29.0816	0.0986748
0	30.6592	31.22	0.213135
0	19.6761	19.3816	3.79378
0	27.0629	27.6798	0.885553
0	23.9249	26.2748	4.04809
0	30.488	30.8471	0.173478
0	22.4626	22.121	2.99616
0	25.8008	25.4427	0
0	27.9275	28.7796	1.04331
1	17.2204	18.0773	3.24108
0	32.6321	31.9191	0.333508
0	21.3974	21.1655	3.2285
1	18.7704	17.7987	3.3084
1	19.8503	19.4788	2.8335
1	15.8188	16.6437	4.26181
0	25.7762	27.3984	0.859053
1	22.4104	22.6967	2.62691
0	29.7306	29.5986	0.839785
0	27.8365	29.1411	0.225097
1	31.222	27.9306	1.9415
0	25.5565	26.3557	1.09624
0	26.0344	25.3585	0.572362
0	33.8041	32.5166	0.175818
0	30.4778	30.6888	0.416641
0	25.7534	25.8686	0.7348
0	23.6226	24.5047	0.972583
0	25.9218	26.4312	0.662685
0	27.6512	28.5047	0.508217
0	25.781	25.3963	0.880308
0	29.0294	28.4745	1.4388
0	30.1761	30.7144	1.3258
0	18.7319	17.9055	3.76564
0	34.3118	34.4224	0.0918092
0	28.7375	32.6968	1.43625
0	28.4613	29.3908	0.528451
1	32.682	32.4309	0.565305
0	30.4341	30.8438	0.450249
0	11.3126	9.87645	5.61129
1	25.053	24.2403	2.04468
1	19.1769	18.9965	4.43497
0	15.5942	18.5995	0
0	35.3514	35.2493	0.262416
0	35.2492	35.0598	0
1	16.2884	16.1888	4.20586
0	27.9282	29.7468	0.237128
1	14.2563	14.0334	5.17611
0	27.4127	29.6389	1.3751
0	27.1496	27.3569	1.72273
1	18.2842	17.1586	4.65946
0	31.4933	31.8933	1.61218
1	25.2128	24.1883	4.19405
1	25.4115	25.2888	2.80461

## Sheet: Supp Fig 2
Transplant status	Days since symptom onset
1	6
1	2
1	35
1	14
1	11
1	23
1	1
1	31
1	1
1	2
1	14
1	8
1	2
1	12
1	1
1	3
1	10
1	10
1	3
1	3
1	7
1	16
1	5
1	3
1	3
1	20
1	2
1	15
1	8
1	9
1	5
1	10
1	5
1	3
1	15
1	2
1	16
1	2
1	6
1	19
1	5
1	3
1	2
1	15
1	9
1	16
1	8
1	1
1	3
1	11
1	7
1	3
1	0
1	3
1	8
1	21
1	10
1	7
1	7
1	19
1	4
1	10
1	3
1	3
1	4
1	5
1	6
1	4
1	1
1	2
1	11
0	4
0	0
0	5
0	0
0	9
0	3
0	5
0	8
0	12
0	11
0	8
0	10
0	7
0	2
0	17
0	16
0	2
0	11
0	11
0	8
0	6
0	14
0	10
0	17
0	12
0	9
0	12
0	7
0	6
0	11
0	3
0	3
0	7
0	12
0	6
0	0
0	2
0	14
0	7
0	12
0	2
0	8
0	11
0	8
0	6
0	8
0	10
0	1
0	11
0	4
0	20
0	9
0	4
0	11
0	12
0	3
0	11
0	6
0	15
0	10
0	2
0	3
0	0
0	0
0	21
0	0
0	0
0	8
0	14
0	13
0	3
0	7
0	27
0	15
0	16
0	13
0	4
0	10
0	5
0	13
0	4
0	8
0	0
0	12
0	9
0	6
0	9
0	8
0	7
0	8
0	7
0	5
0	6
0	18
0	9
0	5
0	4
0	2
0	8
0	10
0	6
0	7
0	4
0	3
0	5
0	8
0	4
0	4
0	14
0	3
0	7
0	6
0	0
0	8
0	7
0	9
0	7
0	3
0	9
0	8
0	3
0	10
0	9
0	1
0	7
0	7
0	19
0	8
0	10
0	13
0	5
0	7
0	12
0	10
0	23
0	3
0	21
0	8
0	1
0	3
0	10
0	10
0	1

## Sheet: Supp Fig 3
A/B				C/D
Mycophenolate (FALSE = No)	Tacrolimus (FALSE = No)	SARS-CoV-2 rPM		Mycophenolate (FALSE = No)	Tacrolimus (FALSE = No)	Spike IgG AUC
FALSE	FALSE	3.57134		FALSE	FALSE	289.3
FALSE	FALSE	1.55353		FALSE	FALSE	1
TRUE	FALSE	0.368018		FALSE	FALSE	197690
TRUE	TRUE	5.47458		TRUE	FALSE	9200
TRUE	FALSE	3.69324		TRUE	TRUE	1
TRUE	TRUE	0.0124213		TRUE	TRUE	1
FALSE	TRUE	4.64273		TRUE	FALSE	5006
TRUE	TRUE	3.36973		TRUE	TRUE	1
TRUE	TRUE	0		FALSE	TRUE	1
FALSE	TRUE	4.28592		TRUE	TRUE	1
TRUE	TRUE	0.605025		TRUE	TRUE	21.38
TRUE	FALSE	5.01333		FALSE	TRUE	9.115
FALSE	FALSE	4.69721		TRUE	TRUE	1754
FALSE	FALSE	0.261287		TRUE	FALSE	1
FALSE	TRUE	4.45885		FALSE	FALSE	277.3
FALSE	FALSE	1.43588		FALSE	FALSE	772.7
FALSE	FALSE	4.88899		FALSE	TRUE	1
TRUE	FALSE	1.87346		FALSE	FALSE	1
TRUE	TRUE	3.02766		FALSE	FALSE	97.86
TRUE	TRUE	0		TRUE	FALSE	426
TRUE	TRUE	1.58769		TRUE	TRUE	15.04
TRUE	TRUE	4.15629		TRUE	TRUE	1
TRUE	TRUE	4.64062		TRUE	TRUE	29309
TRUE	FALSE	4.17586		TRUE	TRUE	118.2
FALSE	TRUE	0.249487		TRUE	TRUE	74.54
TRUE	FALSE	4.1628		TRUE	TRUE	13.17
FALSE	TRUE	4.36041		TRUE	FALSE	1
TRUE	TRUE	2.23079		TRUE	TRUE	243.8
TRUE	TRUE	0.117756		FALSE	TRUE	71.16
TRUE	TRUE	2.8021		TRUE	FALSE	110.7
FALSE	TRUE	3.71289		FALSE	TRUE	1
FALSE	TRUE	0		TRUE	TRUE	6000
FALSE	TRUE	1.56581		TRUE	TRUE	1
FALSE	TRUE	5.23683		FALSE	FALSE	1
TRUE	FALSE	2.24947		FALSE	TRUE	289.5
TRUE	TRUE	4.07404		FALSE	TRUE	1
TRUE	TRUE	0		FALSE	TRUE	4388
TRUE	TRUE	5.33311		TRUE	TRUE	1.375
TRUE	TRUE	2.82843		TRUE	TRUE	474
TRUE	TRUE	0		TRUE	TRUE	3.947
FALSE	FALSE	4.46093		FALSE	TRUE	14.94
FALSE	TRUE	1.09161		FALSE	TRUE	1
TRUE	TRUE	2.43141		FALSE	TRUE	134.3
TRUE	TRUE	0.672632		FALSE	TRUE	459
TRUE	FALSE	0		TRUE	FALSE	12.92
TRUE	TRUE	0.17728		TRUE	TRUE	19.24
FALSE	TRUE	2.25064		TRUE	TRUE	80.09
FALSE	TRUE	0.376743		TRUE	TRUE	22.7
TRUE	TRUE	3.24108		TRUE	TRUE	17546
TRUE	TRUE	3.3084		TRUE	TRUE	3.181
FALSE	TRUE	2.8335		FALSE	FALSE	43.03
FALSE	TRUE	4.26181		FALSE	TRUE	1701
TRUE	TRUE	2.62691		TRUE	TRUE	4996
TRUE	TRUE	1.9415		TRUE	TRUE	38.77
TRUE	TRUE	4.96437		TRUE	FALSE	1
TRUE	TRUE	1.94144		TRUE	TRUE	2879
FALSE	TRUE	0.920349		FALSE	TRUE	326.3
FALSE	TRUE	4.13237		FALSE	TRUE	3503
FALSE	FALSE	0.565305		FALSE	FALSE	1
TRUE	TRUE	2.04468		TRUE	TRUE	245.2
TRUE	TRUE	4.43497		TRUE	TRUE	590.3
FALSE	TRUE	4.20586		TRUE	TRUE	132.5
FALSE	TRUE	5.17611		TRUE	TRUE	1
FALSE	TRUE	1.22599		FALSE	TRUE	1682
TRUE	TRUE	4.4097		FALSE	TRUE	1
FALSE	TRUE	0.0533124		FALSE	FALSE	11.72
FALSE	FALSE	4.65946		TRUE	TRUE	1
FALSE	TRUE	4.19405		TRUE	TRUE	1
FALSE	TRUE	2.80461		TRUE	FALSE	194.6
				FALSE	TRUE	1
				FALSE	TRUE	1
				FALSE	TRUE	1
				TRUE	TRUE	7244
				FALSE	FALSE	1
				FALSE	TRUE	1
				FALSE	TRUE	1

## Sheet: Supp Fig 4
Cell type	Z-score	P-value
B Cell (CD27+ switched memory)	-0.628766	0.248461
B Cell (Plasmablast)	-1.6222	0.000653663
B Cell (transitional)	-1.71163	0.0167954
CD4+ T Cell (EM CD57hi)	0.852558	0.143661
CD4+ T Cell (EMRA CD57hi)	1.65115	0.00522739
CD4+ T Cell (EMRA CD57low)	1.59495	0.002701
CD8+ T Cell (EMRA CD57hi)	0.904912	0.12025
CD8+ T Cell (EMRA CD57low)	1.44614	0.00997351
Monocytes (CD14+CD16+)	0.590981	0.276939
Monocytes (CD14-CD16+)	1.06173	0.102445
NK Cell (CD56hi CD16low)	0.45195	0.416134

[truncated: 6 more sheets: Supp Fig 5, Supp Fig 6, Supp Fig 7, Supp Fig 8, Supp Fig 9, Supp Fig 10]
